# Supplementary material for: Identification of soil bacteria capable of utilizing a corn ethanol fermentation byproduct
Source: PLoS One. 2019 Mar 8;14(3):e0212685. doi: 10.1371/journal.pone.0212685 (PMC6407766; doi:10.1371/journal.pone.0212685)
Supplement: S1 Dataset — (XLSX) [file pone.0212685.s001.xlsx]

## Sheet: Monoculture Data
Trial 1	Syrup 1			Syrup 2			Syrup 3				Trial 2	Syrup 1			Syrup 2			Syrup 3				Trial 3	Syrup 1			Syrup 2			Syrup 3
Day 0	Well 1	Well 2	Well 3	Well 1	Well 2	Well 3	Well 1	Well 2	Well 3		Day 0	Well 1	Well 2	Well 3	Well 1	Well 2	Well 3	Well 1	Well 2	Well 3		Day 0	Well 1	Well 2	Well 3	Well 1	Well 2	Well 3	Well 1	Well 2	Well 3
M1	0.458	0.4812	0.4774	0.2066	0.2234	0.2167	0.3625	0.3612	0.3851		M1	0.4383	0.4457	0.4508	0.1771	0.1845	0.2167	0.3479	0.3603	0.3618		M1	0.4792	0.4668	0.4684	0.2389	0.2335	0.2816	0.3662	0.3578	0.3476
M2	0.4861	0.4898	0.4982	0.191	0.2234	0.2266	0.3692	0.3677	0.37		M2	0.4562	0.4513	0.4506	0.1855	0.1912	0.2058	0.3569	0.3649	0.3608		M2	0.4821	0.4611	0.4715	0.2565	0.2778	0.2525	0.3533	0.3553	0.3504
M3	0.4957	0.4914	0.4839	0.2095	0.2257	0.2149	0.361	0.3705	0.3691		M3	0.4568	0.4519	0.4536	0.1835	0.1848	0.1813	0.3675	0.3677	0.3654		M3	0.4841	0.476	0.4685	0.2504	0.2522	0.2497	0.3518	0.3598	0.3512
PBS	0.4847	0.4803	0.47	0.211	0.2168	0.2199	0.3761	0.3658	0.3649		PBS	0.4532	0.4503	0.4447	0.1841	0.1857	0.1956	0.3655	0.3641	0.3596		PBS	0.4601	0.4684	0.4658	0.2615	0.2603	0.2651	0.3429	0.3482	0.34
M5	0.4736	0.4755	0.4702	0.1987	0.1972	0.19	0.3791	0.3585	0.385		M5	0.4841	0.4731	0.4867	0.2039	0.2098	0.2056	0.3708	0.3778	0.3788		M5	0.4515	0.4758	0.467	0.1952	0.206	0.201	0.3469	0.3542	0.3516
M6	0.4644	0.4557	0.4544	0.1987	0.1971	0.1832	0.3694	0.3776	0.3822		M6	0.5	0.4811	0.4714	0.2018	0.2029	0.2005	0.382	0.3779	0.3774		M6	0.4701	0.4735	0.4719	0.2033	0.2061	0.2048	0.3553	0.3547	0.3566
M7	0.4628	0.4578	0.4628	0.1877	0.1899	0.1829	0.3865	0.3825	0.291		M7	0.4602	0.4686	0.4725	0.197	0.2021	0.2	0.3781	0.377	0.3771		M7	0.4697	0.4631	0.4733	0.2014	0.2024	0.1993	0.352	0.3448	0.3536
M8	0.4749	0.4828	0.477	0.2012	0.1891	0.1833	0.4008	0.3486	0.3203		M8	0.4894	0.4679	0.465	0.2001	0.1993	0.1981	0.3785	0.3747	0.3791		M8	0.4718	0.4625	0.4554	0.2004	0.2033	0.2044	0.3459	0.3517	0.3523
M9	0.4721	0.477	0.4717	0.2511	0.2503	0.2668	0.3582	0.3586	0.3578		M9	0.4662	0.4644	0.4672	0.2015	0.1978	0.202	0.3755	0.3772	0.3803		M9	0.4745	0.4422	0.4646	0.2031	0.2042	0.2032	0.3526	0.344	0.3534
M11	0.4739	0.4906	0.4864	0.1972	0.1487	0.1949	0.41	0.4038	0.3019		M11	0.4625	0.4648	0.4588	0.199	0.1963	0.1968	0.3752	0.3789	0.2546		M11	0.4651	0.4573	0.4655	0.204	0.2037	0.2087	0.3442	0.3479	0.3503
PBS	0.4778	0.4865	0.4831	0.1967	0.1946	0.194	0.4046	0.3972	0.4846		PBS	0.4705	0.4628	0.459	0.1986	0.1971	0.197	0.3738	0.3807	0.3915		PBS	0.4658	0.4698	0.4682	0.1997	0.2029	0.197	0.3464	0.3467	0.3482
UAE1	0.4822	0.4795	0.4818	0.2235	0.2249	0.2299	0.3571	0.3643	0.3684		UAE1	0.4665	0.473	0.4681	0.1832	0.1839	0.1838	0.3469	0.3549	0.3532		UAE1	0.456	0.4544	0.4522	0.2083	0.2016	0.2135	0.2337	0.2188	0.2267
UAE2	0.4894	0.4867	0.4887	0.2289	0.2332	0.2273	0.3675	0.3659	0.3653		UAE2	0.4739	0.4694	0.4704	0.1797	0.1864	0.1814	0.3529	0.3483	0.3504		UAE2	0.4656	0.4629	0.4655	0.2057	0.2023	0.2084	0.2401	0.2371	0.2265
UAE3	0.4855	0.4849	0.489	0.2266	0.2278	0.2303	0.3645	0.3671	0.3651		UAE3	0.4684	0.4657	0.4672	0.1798	0.1785	0.1821	0.3501	0.3526	0.3516		UAE3	0.4523	0.4516	0.4556	0.182	0.205	0.2074	0.2217	0.2093	0.221
UAE4	0.4838	0.4866	0.4848	0.2295	0.2325	0.2279	0.3686	0.3702	0.3657		UAE4	0.4666	0.468	0.4682	0.1866	0.181	0.1867	0.3527	0.3501	0.3511		UAE4	0.4631	0.4621	0.4649	0.2042	0.1958	0.2036	0.2914	0.2628	0.2448
UAE5	0.4884	0.4823	0.4859	0.2276	0.2291	0.2272	0.3676	0.3579	0.359		UAE5	0.4646	0.4669	0.4687	0.1844	0.1832	0.1866	0.3471	0.3479	0.3505		UAE5	0.4577	0.4596	0.4509	0.2043	0.2071	0.2059	0.2545	0.2635	0.2468
UAE6	0.4855	0.4875	0.4845	0.2293	0.2251	0.2231	0.3637	0.3668	0.364		UAE6	0.4667	0.4666	0.4644	0.1826	0.1855	0.1836	0.3513	0.35	0.3486		UAE6	0.4559	0.4583	0.4371	0.2061	0.2016	0.2039	0.2546	0.2364	0.2348
PBS	0.4743	0.4671	0.4698	0.2028	0.2007	0.2014	0.3486	0.349	0.3462		PBS	0.4621	0.4666	0.4634	0.1849	0.1852	0.1879	0.3465	0.3499	0.3446		PBS	0.4394	0.4564	0.3972	0.1962	0.1882	0.2038	0.2309	0.2439	0.2285
UAE7	0.4621	0.4729	0.4716	0.2113	0.2134	0.2159	0.3466	0.3662	0.3534		UAE7	0.4637	0.4559	0.4718	0.1898	0.194	0.1938	0.3361	0.3584	0.3465		UAE7	0.4746	0.4709	0.4741	0.2661	0.2709	0.2819	0.3517	0.355	0.3524
UAE8	0.4916	0.4708	0.4737	0.219	0.2276	0.5461	0.3568	0.3552	0.3549		UAE8	0.4692	0.4753	0.4708	0.193	0.1931	0.1886	0.3583	0.3561	0.3505		UAE8	0.4754	0.4765	0.476	0.2701	0.2799	0.2778	0.3654	0.3566	0.3567
UAE10	0.477	0.477	0.4729	0.2175	0.2189	0.2132	0.3583	0.355	0.3587		UAE10	0.4648	0.4724	0.4602	0.1881	0.1918	0.1909	0.3521	0.353	0.3546		UAE10	0.4816	0.4766	0.4821	0.2744	0.2703	0.271	0.3562	0.3559	0.3534
UAN4	0.4694	0.4764	0.4711	0.2148	0.215	0.2156	0.3646	0.3556	0.3561		UAN4	0.4646	0.4652	0.4554	0.1904	0.1875	0.1913	0.3503	0.3449	0.3433		UAN4	0.4758	0.4729	0.4768	0.2703	0.2742	0.27	0.3576	0.3545	0.3566
PBS	0.4761	0.4603	0.4705	0.2236	0.2242	0.2215	0.3518	0.3501	0.3465		PBS	0.4664	0.4661	0.46	0.1875	0.1911	0.1827	0.3451	0.3485	0.3465		PBS	0.4852	0.4734	0.4766	0.2698	0.2715	0.2698	0.3525	0.353	0.3548
Trial 1	Syrup 1			Syrup 2			Syrup 3				Trial 2	Syrup 1			Syrup 2			Syrup 3				Trial 3	Syrup 1			Syrup 2			Syrup 3
Day 1	Well 1	Well 2	Well 3	Well 1	Well 2	Well 3	Well 1	Well 2	Well 3		Day 1	Well 1	Well 2	Well 3	Well 1	Well 2	Well 3	Well 1	Well 2	Well 3		Day 1	Well 1	Well 2	Well 3	Well 1	Well 2	Well 3	Well 1	Well 2	Well 3
M1	0.7675	0.6441	0.5419	0.8243	0.8633	0.79	0.9749	0.9055	0.9713		M1	0.6487	0.6775	0.6513	0.671	0.3143	0.3468	0.8511	0.8937	0.8002		M1	0.9485	0.8624	0.8353	0.8016	0.7879	0.8132	0.9798	0.9144	0.9878
M2	0.4796	0.4829	0.5125	0.9983	0.2211	0.7866	0.8765	0.8509	0.8141		M2	0.4496	0.4559	0.4583	0.6941	0.6317	0.6801	0.6732	0.6924	0.6384		M2	0.7807	0.4492	0.7507	0.7587	0.7049	0.736	0.8967	0.8988	0.8688
M3	0.9487	0.9361	0.9958	0.8173	0.8912	0.997	0.8715	0.9586	0.8729		M3	0.4815	0.6786	0.5206	0.5025	0.4046	0.4173	0.8283	0.8421	0.8223		M3	1.0636	1.0203	0.9988	0.9504	0.8145	0.9451	1.112	1.0017	0.8258
PBS	0.4587	0.4707	0.4608	0.1827	0.1972	0.1996	0.3506	0.3553	0.3575		PBS	0.4441	0.4488	0.4432	0.1731	0.1731	0.1723	0.3641	0.3545	0.3605		PBS	0.4197	0.4177	0.4488	0.2598	0.2904	0.3436	0.3783	0.3832	0.4062
M5	0.4853	0.4998	0.4967	0.3605	0.3597	0.3411	0.5476	0.5639	0.5393		M5	0.4956	0.5076	0.5109	0.3335	0.3459	0.3481	0.5648	0.5735	0.5856		M5	0.4796	0.5093	0.5051	0.3262	0.3274	0.3291	0.5469	0.5478	0.5352
M6	0.6097	0.5569	0.5372	0.4557	0.4683	0.4537	0.582	0.585	0.5953		M6	0.5625	0.5843	0.5695	0.4564	0.4726	0.473	0.6024	0.6048	0.5995		M6	0.5589	0.5332	0.5359	0.446	0.4398	0.4178	0.5371	0.5455	0.5402
M7	0.5164	0.5577	0.5377	0.2943	0.2885	0.2802	0.5401	0.5535	0.5341		M7	0.5542	0.5499	0.5332	0.3149	0.3114	0.3067	0.5789	0.6625	0.5897		M7	0.5193	0.498	0.5322	0.3376	0.332	0.2869	0.5502	0.5699	0.5411
M8	0.6191	0.616	0.5904	0.4552	0.4681	0.4617	0.6379	0.628	0.5928		M8	0.5664	0.6134	0.6258	0.4954	0.4713	0.4827	0.6628	0.6643	0.6759		M8	0.5895	0.5852	0.6164	0.444	0.4572	0.4604	0.6263	0.6266	0.6163
M9	0.4466	0.4348	0.4387	0.2769	0.2785	0.2904	0.4115	0.4055	0.4138		M9	0.4553	0.5062	0.4964	0.2324	0.2337	0.2341	0.4354	0.4338	0.4374		M9	0.4419	0.4334	0.4702	0.26	0.251	0.2427	0.4007	0.3919	0.4092
M11	1.0195	1.0809	1.0159	0.9398	0.6764	0.9072	1.0076	1.0297	0.9829		M11	0.9169	1.0475	1.0207	1.0973	0.9211	0.8521	0.9551	0.9348	0.6975		M11	0.9884	1.0035	1.0208	0.9821	0.9939	1.0666	0.9371	0.9628	0.8877
PBS	0.4752	0.4551	0.4545	0.1908	0.1925	0.1914	0.4147	0.4076	0.3928		PBS	0.4623	0.4624	0.4578	0.195	0.1961	0.1895	0.3675	0.3596	0.3868		PBS	0.4385	0.46	0.4421	0.1955	0.1855	0.1827	0.3427	0.3485	0.338
UAE1	0.4761	0.4603	0.4785	0.509	0.4842	0.4507	0.538	0.5086	0.4656		UAE1	0.4368	0.4526	0.4558	0.2936	0.2934	0.3003	0.431	0.4824	0.456		UAE1	0.4352	0.4392	0.4604	0.8927	0.8995	0.8778	0.3721	0.3489	0.3768
UAE2	0.4804	0.4834	0.4681	0.4843	0.4719	0.4419	0.9045	0.8369	0.8443		UAE2	0.4974	0.5503	0.5022	0.4684	0.4826	0.4616	0.9116	0.89	0.8986		UAE2	0.5386	0.6337	0.6312	0.4445	0.452	0.4584	1.0594	0.8519	0.8482
UAE3	0.4704	0.5008	0.5153	0.9474	0.9196	0.9089	0.5934	0.5853	0.5535		UAE3	0.4324	0.4557	0.4572	0.5251	0.5397	0.4598	0.4721	0.4718	0.4656		UAE3	0.4326	0.4773	0.463	0.9347	0.8615	0.9489	0.4389	0.4275	0.4296
UAE4	0.8471	0.807	0.7966	0.7773	0.8223	0.7669	1.1123	0.8775	0.8364		UAE4	0.8052	0.7959	0.7815	0.8385	0.9503	0.906	0.8725	0.9682	0.8285		UAE4	0.8468	0.7231	0.6888	0.9842	0.8924	0.7209	0.9332	0.8478	0.8395
UAE5	0.464	0.4745	0.5184	0.5708	0.5732	0.5628	1.0499	1.0285	1.0859		UAE5	0.4859	0.5178	0.5957	0.7209	0.7806	0.6608	0.8717	0.9521	0.8144		UAE5	0.5573	0.6226	0.6515	0.6324	0.7052	0.7971	0.7202	0.689	0.8602
UAE6	0.4708	0.4695	0.5163	0.5939	0.5502	0.548	0.6301	0.5868	0.6243		UAE6	0.4352	0.444	0.4426	0.4625	0.5235	0.4546	0.546	0.5557	0.5636		UAE6	0.4307	0.4534	0.4857	0.5272	0.5252	0.5629	0.6271	0.6285	0.6291
PBS	0.4404	0.4361	0.4571	0.1769	0.1803	0.1918	0.349	0.3623	0.5526		PBS	0.4341	0.4385	0.4354	0.1626	0.1585	0.1587	0.3346	0.3253	0.3157		PBS	0.4183	0.4468	0.3971	0.178	0.1728	0.1794	0.449	0.4336	0.2101
UAE7	0.4123	0.4422	0.4331	0.5302	0.5193	0.5023	0.5954	0.6011	0.4987		UAE7	0.4455	0.4406	0.4483	0.4837	0.4994	0.4903	0.557	0.5556	0.5677		UAE7	0.4469	0.444	0.4462	0.7388	0.5482	0.576	0.5895	0.5859	0.5884
UAE8	0.4443	0.4471	0.4538	0.3713	0.4085	0.4302	0.5393	0.5036	0.5389		UAE8	0.4464	0.4528	0.4584	0.3705	0.3707	0.3917	0.5261	0.4914	0.4678		UAE8	0.4564	0.4527	0.4511	0.4213	0.8227	0.5951	0.5702	0.5593	0.5675
UAE10	0.4305	0.4445	0.4522	0.4266	0.6089	0.617	0.4021	0.3921	0.4261		UAE10	0.43	0.4484	0.4379	0.3915	0.4	0.7547	0.4641	0.4611	0.4674		UAE10	0.4485	0.4457	0.4597	0.5446	0.6358	0.6043	0.4676	0.4895	0.4363
UAN4	0.4341	0.4482	0.4487	0.9454	0.9866	0.8954	0.5914	0.4935	0.4707		UAN4	0.4343	0.4507	0.4393	1.0437	1.0126	0.9153	0.4672	0.455	0.4735		UAN4	0.4534	0.4514	0.465	0.9344	1.0087	0.8927	0.53	0.5337	0.5292
PBS	0.4428	0.4258	0.4307	0.1917	0.1855	0.1858	0.3379	0.345	0.5758		PBS	0.4408	0.4399	0.4238	0.1731	0.1754	0.1703	0.3338	0.3387	0.341		PBS	0.4417	0.4167	0.4446	0.2477	0.253	0.2363	0.3681	0.3593	0.3559
Trial 1	Syrup 1			Syrup 2			Syrup 3				Trial 2	Syrup 1			Syrup 2			Syrup 3				Trial 3	Syrup 1			Syrup 2			Syrup 3
Day 2	Well 1	Well 2	Well 3	Well 1	Well 2	Well 3	Well 1	Well 2	Well 3		Day 2	Well 1	Well 2	Well 3	Well 1	Well 2	Well 3	Well 1	Well 2	Well 3		Day 2	Well 1	Well 2	Well 3	Well 1	Well 2	Well 3	Well 1	Well 2	Well 3
M1	0.9837	0.9452	0.9323	1.0671	1.0001	1.0782	1.1057	1.1137	1.1147		M1	1.0269	0.8919	0.8572	0.8028	0.774	0.5113	0.8029	0.5664	0.9827		M1	1.1311	1.0859	1.0761	1.0448	1.086	1.011	1.1065	1.1327	1.137
M2	0.558	0.5373	0.8612	1.0638	0.2137	1.0742	1.0986	1.0895	1.0938		M2	0.5118	0.5339	0.5931	0.9948	0.9446	1.0187	0.69	0.6782	0.61		M2	0.8594	0.8392	0.8573	1.068	1.0513	1.0684	0.9417	1.1003	1.0945
M3	1.1419	1.0879	1.0918	1.1874	1.1408	1.1857	0.9354	1.0928	1.0232		M3	1.0723	1.1136	1.0193	1.0565	1.1209	1.092	0.7093	0.9596	0.7007		M3	1.109	1.0845	1.0786	1.1412	1.1751	1.16	1.17	1.1514	0.8603
PBS	0.5044	0.4967	0.4725	0.178	0.192	0.2012	0.3498	0.358	0.3532		PBS	0.4423	0.4529	0.456	0.1873	0.1708	0.1707	0.3534	0.3417	0.3508		PBS	0.4445	0.4421	0.4599	0.2838	0.3024	0.3524	0.3708	0.3756	0.4005
M5	0.4713	0.4946	0.4915	0.3515	0.3461	0.3307	0.5142	0.5279	0.5327		M5	0.4958	0.5023	0.5062	0.3463	0.3435	0.3418	0.5403	0.5488	0.5532		M5	0.4945	0.5342	0.5279	0.3241	0.3302	0.3311	0.5147	0.5171	0.5165
M6	0.596	0.5576	0.5339	0.4282	0.4452	0.4145	0.5616	0.5773	0.5797		M6	0.5476	0.5497	0.569	0.4379	0.4567	0.4523	0.6109	0.597	0.5803		M6	0.5607	0.561	0.5566	0.3986	0.4001	0.4025	0.5381	0.5455	0.5372
M7	0.6185	0.7153	0.8053	0.3158	0.4114	0.3156	0.518	0.528	0.5101		M7	0.5556	0.5357	0.5149	0.3662	0.3617	0.3566	0.5503	0.6423	0.5641		M7	0.5627	0.519	0.53	0.4017	0.3976	0.377	0.5683	0.5717	0.5535
M8	0.6109	0.6036	0.5924	0.4314	0.4361	0.4345	0.5883	0.5811	0.5396		M8	0.5527	0.5926	0.5977	0.4566	0.4367	0.4376	0.6119	0.6078	0.6167		M8	0.5881	0.5711	0.5719	0.4186	0.4272	0.4258	0.6111	0.6151	0.6149
M9	0.4568	0.4415	0.4622	0.2984	0.3016	0.3003	0.4215	0.41	0.4448		M9	0.4511	0.4658	0.4708	0.2363	0.2462	0.236	0.4127	0.4103	0.4164		M9	0.4555	0.4254	0.4401	0.2557	0.2521	0.252	0.3945	0.3965	0.4
M11	1.0489	1.0619	1.1694	0.9814	0.7829	0.972	1.0168	1.0303	0.9918		M11	0.9623	1.0606	1.009	1.1742	0.9596	0.9442	0.9882	0.95	0.7735		M11	1.0351	1.0523	1.0817	0.9969	1.0029	1.0616	0.9472	0.9662	0.9168
PBS	0.47	0.4504	0.4618	0.1929	0.1871	0.1912	0.3906	0.3931	0.3766		PBS	0.4465	0.4537	0.4535	0.1883	0.187	0.1868	0.3689	0.3607	0.3801		PBS	0.4425	0.4464	0.5269	0.1714	0.1698	0.1661	0.3406	0.344	0.3298
UAE1	0.4762	0.4695	0.4815	0.5781	0.5469	0.5166	0.5813	0.5276	0.488		UAE1	0.4217	0.4404	0.4419	0.3317	0.3409	0.4366	0.452	0.4908	0.4623		UAE1	0.4404	0.4519	0.4454	1.0318	1.0085	1.0455	0.3873	0.3622	0.392
UAE2	0.4785	0.4815	0.4717	0.5647	0.5915	0.5626	0.988	0.9385	1.1123		UAE2	0.5312	0.5803	0.5912	0.8753	0.786	1.0553	1.134	1.0854	1.0833		UAE2	0.548	0.5516	0.5377	1.0773	1.1421	0.762	1.2367	1.0872	0.9825
UAE3	0.4673	0.4865	0.4785	0.9565	0.9083	0.9161	0.5742	0.5553	0.5212		UAE3	0.4326	0.4582	0.4679	0.5435	0.7402	0.4645	0.4854	0.4847	0.4734		UAE3	0.4367	0.4356	0.4447	0.9719	0.8601	0.9087	0.4608	0.4387	0.4546
UAE4	0.9515	0.7696	0.7627	0.9136	0.9137	0.9664	1.1293	0.8738	0.8737		UAE4	0.8626	0.9211	0.8452	0.7839	1.0461	0.8986	0.7951	0.76	0.7457		UAE4	0.8839	0.7689	0.8411	0.8721	0.8604	0.8697	0.9621	0.9305	0.8882
UAE5	0.4948	0.5005	0.5538	1.0685	1.0969	1.1148	1.0569	1.0729	1.1001		UAE5	0.5932	0.6021	0.6123	1.3048	1.2942	1.3141	0.7877	0.8094	1.188		UAE5	0.5917	0.5656	0.6352	1.1569	1.1352	1.2246	1.1911	1.1673	1.1476
UAE6	0.4739	0.4696	0.4742	0.6707	0.6335	0.8597	0.6376	0.617	0.6471		UAE6	0.4515	0.4449	0.4504	1.0318	1.0556	0.8166	0.5967	0.5915	0.6087		UAE6	0.432	0.427	0.5747	1.0118	0.9908	1.0763	0.6215	0.6276	0.6189
PBS	0.4567	0.4694	0.4709	0.1975	0.1856	0.1796	0.343	0.3461	0.5782		PBS	0.4474	0.4615	0.4629	0.1661	0.1615	0.1673	0.3383	0.3246	0.3153		PBS	0.4227	0.4567	0.4294	0.179	0.1675	0.1829	0.4868	0.4567	0.2005
UAE7	0.4086	0.4345	0.4451	1.0886	0.4505	0.6873	0.6417	0.6412	0.5411		UAE7	0.4252	0.4442	0.4548	0.7905	0.5878	0.847	0.5915	0.5745	0.595		UAE7	0.4398	0.4408	0.4417	0.6964	0.6241	0.807	0.6325	0.6274	0.6157
UAE8	0.4473	0.4456	0.4638	0.386	0.4048	0.4728	0.5485	0.5109	0.5494		UAE8	0.4492	0.4746	0.5539	0.3817	0.3764	0.3648	0.5391	0.5102	0.4883		UAE8	0.4549	0.4501	0.4468	0.4467	1.0934	0.5893	0.5714	0.5604	0.5689
UAE10	0.4419	0.4538	0.4599	0.5268	0.6119	0.7446	0.4061	0.3923	0.4331		UAE10	0.4319	0.4519	0.4494	0.4218	0.6221	0.7271	0.4794	0.4665	0.484		UAE10	0.4486	0.4734	0.4632	0.5522	0.7566	0.6245	0.4633	0.4906	0.4377
UAN4	0.4329	0.4567	0.4488	0.9617	1.0574	0.9538	0.5871	0.5111	0.4838		UAN4	0.434	0.4515	0.441	1.0615	1.1059	1.2141	0.4781	0.4707	0.4909		UAN4	0.4459	0.4577	0.4776	0.9465	1.0053	0.8898	0.5345	0.5349	0.5314
PBS	0.442	0.4395	0.4415	0.1949	0.1854	0.1816	0.341	0.3462	0.5932		PBS	0.446	0.4302	0.4246	0.1711	0.1725	0.1639	0.3365	0.333	0.3421		PBS	0.4495	0.4353	0.4499	0.246	0.245	0.2392	0.3634	0.3562	0.3472
Trial 1	Syrup 1			Syrup 2			Syrup 3				Trial 2	Syrup 1			Syrup 2			Syrup 3				Trial 3	Syrup 1			Syrup 2			Syrup 3
Day 3	Well 1	Well 2	Well 3	Well 1	Well 2	Well 3	Well 1	Well 2	Well 3		Day 3	Well 1	Well 2	Well 3	Well 1	Well 2	Well 3	Well 1	Well 2	Well 3		Day 3	Well 1	Well 2	Well 3	Well 1	Well 2	Well 3	Well 1	Well 2	Well 3
M1	1.0038	1.0311	1.0205	1.0669	1.2233	1.0298	1.0746	1.1153	1.0601		M1	1.0583	0.9831	0.9541	1.1411	0.9825	0.744	1.0399	0.663	1.0457		M1	1.1581	1.1248	1.145	0.9941	0.9827	1.0059	1.0876	1.1593	1.127
M2	0.8051	0.6847	0.8869	1.2852	0.2207	1.307	1.3665	1.3433	1.2534		M2	0.8668	0.7406	0.8087	1.2915	1.3576	1.2683	0.7226	0.7271	0.6752		M2	0.8957	0.9031	0.9549	1.2543	1.2188	1.2398	1.2131	1.2156	1.2147
M3	1.0664	1.019	1.0178	1.2004	1.1701	1.2066	0.9344	1.1096	1.0243		M3	1.0359	1.1026	1.0187	1.1941	1.2577	1.1369	0.6648	0.9561	0.6554		M3	1.0286	1.0398	1.0424	1.1708	1.2687	1.1864	1.1496	1.1521	0.8567
PBS	0.4621	0.4768	0.4714	0.1773	0.1914	0.1965	0.3575	0.353	0.3446		PBS	0.4499	0.4748	0.4557	0.1785	0.1749	0.1775	0.3541	0.3441	0.3517		PBS	0.579	0.6753	0.4899	0.3766	0.3576	0.3076	0.3741	0.3794	0.4058
M5	0.4731	0.5014	0.4941	0.3565	0.3526	0.3388	0.5178	0.5324	0.5228		M5	0.4778	0.4999	0.4967	0.3473	0.3472	0.3482	0.5434	0.5504	0.5522		M5	0.4934	0.5263	0.5167	0.3181	0.3324	0.336	0.5056	0.5062	0.5048
M6	0.6031	0.5562	0.5484	0.4173	0.4312	0.4128	0.566	0.5795	0.5817		M6	0.548	0.5597	0.5775	0.4513	0.4567	0.4453	0.617	0.6019	0.5863		M6	0.5605	0.5591	0.5508	0.3899	0.392	0.3924	0.5379	0.5407	0.5322
M7	0.6813	0.7305	0.8273	0.3473	0.4171	0.3475	0.5207	0.534	0.5167		M7	0.5837	0.5675	0.5379	0.3947	0.3875	0.3848	0.5459	0.6934	0.5551		M7	0.5955	0.5362	0.5278	0.414	0.4175	0.3992	0.5766	0.5805	0.5515
M8	0.6075	0.594	0.5819	0.4428	0.4419	0.4333	0.5909	0.5843	0.5495		M8	0.5549	0.6037	0.6117	0.4472	0.4416	0.437	0.615	0.6135	0.6207		M8	0.5779	0.5535	0.5655	0.4072	0.4199	0.4193	0.6053	0.6125	0.6099
M9	0.4611	0.4457	0.4606	0.3147	0.3257	0.3197	0.4334	0.4193	0.5731		M9	0.452	0.4565	0.4841	0.2471	0.2556	0.2701	0.4265	0.4243	0.4315		M9	0.4514	0.4246	0.4431	0.2774	0.2762	0.2647	0.4042	0.4187	0.4046
M11	1.0558	1.0637	1.1837	1.0062	0.8465	1.0016	1.0423	1.0406	1.0131		M11	0.956	1.059	1.0083	1.163	0.9695	0.9715	1.0135	0.9665	0.8066		M11	1.0455	1.061	1.1079	1.0241	1.0134	1.0707	0.9704	0.9836	0.9465
PBS	0.4761	0.4494	0.4521	0.1943	0.1935	0.1902	0.3954	0.3986	0.3842		PBS	0.446	0.455	0.4542	0.1938	0.1862	0.1902	0.3714	0.3661	0.3823		PBS	0.4467	0.4525	0.6559	0.1814	0.1821	0.1823	0.3396	0.341	0.3266
UAE1	0.4613	0.4573	0.471	0.5877	0.577	0.532	0.5883	0.5285	0.4859		UAE1	0.4059	0.4238	0.4227	0.3555	0.3915	0.507	0.4652	0.5001	0.4726		UAE1	0.4351	0.435	0.4299	0.9579	0.8897	0.9497	0.4096	0.3813	0.4152
UAE2	0.4754	0.4755	0.4736	1.1594	1.0963	1.0675	0.9244	0.9151	0.9052		UAE2	0.5221	0.5448	0.5462	1.0507	1.2253	1.2172	0.9623	1.0377	1.0286		UAE2	0.5484	0.5536	0.5472	1.095	1.0955	1.0179	1.0048	0.9968	0.934
UAE3	0.4693	0.4835	0.4896	1.0266	1.0049	0.8438	0.5583	0.5448	0.5087		UAE3	0.4242	0.4593	0.467	0.5466	0.8162	0.5085	0.482	0.4791	0.4688		UAE3	0.4307	0.4321	0.4444	1.0574	0.9035	0.9041	0.4504	0.4307	0.4462
UAE4	0.8445	0.7297	0.6978	0.8077	0.7975	0.941	1.0428	0.9016	0.7724		UAE4	0.7461	0.8052	0.7435	0.742	0.927	0.8708	0.7845	0.8821	0.8504		UAE4	0.7674	0.6955	0.7768	0.8616	0.8186	0.9433	0.9852	0.9697	0.9349
UAE5	0.5391	0.5648	0.5526	1.2121	1.2164	1.1602	0.953	0.9752	0.9995		UAE5	0.6441	0.5946	0.5908	1.1909	1.0804	1.1097	0.8262	0.8619	1.0867		UAE5	0.6682	0.6033	1.1117	1.0086	1.0885	1.1349	1.0245	1.0695	0.9981
UAE6	0.4762	0.4826	0.4844	1.0867	1.0603	1.1991	0.6305	0.6081	0.6414		UAE6	0.4486	0.4514	0.4563	1.0709	1.1896	0.9799	0.6273	0.6087	0.618		UAE6	0.4421	0.4324	0.6443	1.0211	1.1087	0.9687	0.6074	0.6142	0.5977
PBS	0.4702	0.4632	0.4639	0.1967	0.1937	0.1904	0.3413	0.3438	0.6574		PBS	0.4558	0.4829	0.4711	0.1676	0.1667	0.1689	0.3423	0.3286	0.3199		PBS	0.44	0.4767	0.4145	0.1868	0.1774	0.1931	0.5211	0.4727	0.2077
UAE7	0.4018	0.429	0.4301	1.1756	0.5807	1.0799	0.6728	0.6526	0.5564		UAE7	0.4323	0.4487	0.4622	1.0591	0.9524	1.1536	0.5945	0.5792	0.9314		UAE7	0.4298	0.4341	0.4317	1.1124	0.851	1.0298	0.6382	0.6569	0.6291
UAE8	0.4561	0.4403	0.4488	0.3738	0.4039	0.566	0.5378	0.5065	0.5346		UAE8	0.4377	0.5936	0.6116	0.3828	0.6891	0.3601	0.5333	0.5126	0.4842		UAE8	0.4488	0.4605	0.4489	0.553	1.1681	0.5911	0.5678	0.5609	0.5669
UAE10	0.439	0.4435	0.4422	0.5442	0.6557	0.7806	0.3975	0.3893	0.4275		UAE10	0.4258	0.445	0.4456	0.438	0.6078	0.7817	0.5088	0.4412	0.4622		UAE10	0.4411	0.4385	0.4531	0.9112	0.7468	1.08	0.4738	0.4854	0.4364
UAN4	0.4323	0.4608	0.4476	1.0283	1.1482	0.8925	0.5846	0.5035	0.4854		UAN4	0.4307	0.4459	0.4364	1.1787	1.1461	1.2186	0.4704	0.4599	0.4812		UAN4	0.4378	0.4385	0.4478	0.9259	1.0014	0.8796	0.5313	0.5312	0.5273
PBS	0.4631	0.4514	0.4586	0.1943	0.198	0.1875	0.3404	0.3434	0.7047		PBS	0.4619	0.4617	0.4461	0.1856	0.172	0.1698	0.3316	0.3285	0.3374		PBS	0.452	0.4508	0.4643	0.2277	0.233	0.223	0.3676	0.3585	0.3497
Trial 1	Syrup 1			Syrup 2			Syrup 3				Trial 2	Syrup 1			Syrup 2			Syrup 3				Trial 3	Syrup 1			Syrup 2			Syrup 3
Day 4	Well 1	Well 2	Well 3	Well 1	Well 2	Well 3	Well 1	Well 2	Well 3		Day 4	Well 1	Well 2	Well 3	Well 1	Well 2	Well 3	Well 1	Well 2	Well 3		Day 4	Well 1	Well 2	Well 3	Well 1	Well 2	Well 3	Well 1	Well 2	Well 3
M1	0.853	1.0337	0.977	0.9245	1.4456	1.1338	0.9645	1.0005	0.9421		M1	0.916	0.9177	0.8866	1.3809	1.1835	1.1932	1.0942	0.665	1.1008		M1	1.1018	1.0701	1.115	0.8668	0.7382	0.8545	1.0006	1.0892	1.0707
M2	1.0649	0.856	0.979	1.1725	0.2365	1.3766	1.2151	1.1485	1.1715		M2	1.1644	0.8427	0.8735	1.2531	1.2652	1.2466	0.8085	0.7716	0.9404		M2	1.1559	1.1483	0.9486	1.3476	1.159	1.259	1.2786	1.1337	1.0896
M3	1.0077	0.9771	0.9812	1.2124	1.1916	1.2226	0.9491	1.1357	0.9909		M3	0.931	1.0496	0.9411	1.2158	1.2921	1.1507	0.676	1.0339	0.6648		M3	1.0054	1.0301	1.0313	1.1657	1.2684	1.1987	1.1525	1.1703	0.8733
PBS	0.5669	0.5653	0.5223	0.1799	0.1894	0.1913	0.3569	0.3528	0.3458		PBS	0.5408	0.5457	0.5067	0.1712	0.1664	0.1669	0.3557	0.3433	0.3506		PBS	0.4875	0.8171	0.5004	0.3442	0.289	0.2907	0.3699	0.3784	0.4086
M5	0.4551	0.4785	0.4732	0.349	0.3487	0.3373	0.5133	0.5265	0.5195		M5	0.4544	0.4822	0.4786	0.3475	0.3456	0.3441	0.5287	0.5403	0.5401		M5	0.4908	0.5237	0.516	0.3207	0.3371	0.339	0.5034	0.5042	0.5013
M6	0.6022	0.5495	0.5308	0.4147	0.4236	0.418	0.5665	0.5775	0.5782		M6	0.5429	0.5432	0.5697	0.4222	0.4379	0.4353	0.6126	0.6071	0.6005		M6	0.5547	0.5488	0.5454	0.3913	0.3964	0.3942	0.5324	0.5375	0.5286
M7	0.7097	0.7376	0.7973	0.371	0.42	0.3706	0.5159	0.5279	0.5155		M7	0.5977	0.5599	0.5215	0.4226	0.4176	0.4095	0.5478	0.6862	0.5548		M7	0.6075	0.5396	0.5263	0.4316	0.432	0.4144	0.5754	0.5794	0.5471
M8	0.6125	0.5898	0.5802	0.4374	0.4877	0.4287	0.5927	0.5813	0.5581		M8	0.5606	0.5844	0.6047	0.436	0.4254	0.4289	0.6093	0.6082	0.6137		M8	0.5739	0.5446	0.5475	0.4098	0.418	0.419	0.6002	0.6103	0.6054
M9	0.4769	0.4677	0.4797	0.3603	0.3291	0.3388	0.4364	0.4277	0.6493		M9	0.4411	0.4529	0.4716	0.2452	0.2521	0.4816	0.4324	0.431	0.4358		M9	0.4483	0.4202	0.436	0.2824	0.2749	0.2705	0.4121	0.4235	0.4156
M11	1.0628	1.0638	1.1746	1.0053	0.863	1.0135	1.0655	1.0671	1.0507		M11	0.9647	1.0613	1.0082	1.1647	0.9742	0.9867	1.036	0.9927	0.8217		M11	1.0475	1.0528	1.0926	1.0329	1.0079	1.0622	0.9841	0.9971	0.9641
PBS	0.478	0.4463	0.4496	0.1918	0.1921	0.1846	0.3946	0.4008	0.3847		PBS	0.4425	0.4546	0.4498	0.1896	0.1854	0.1851	0.3699	0.3679	0.3901		PBS	0.4385	0.4414	0.7255	0.1826	0.1798	0.1767	0.3399	0.3406	0.3274
UAE1	0.4729	0.4665	0.4741	0.6172	0.6136	0.583	0.5989	0.5353	0.5112		UAE1	0.398	0.4227	0.4222	0.3738	0.2931	0.9269	0.4814	0.5122	0.4885		UAE1	0.4205	0.4378	0.4313	1.0819	0.9813	1.0509	0.4388	0.4019	0.4346
UAE2	0.4802	0.4821	0.4787	1.2151	1.1743	1.0593	0.96	0.9949	1.0055		UAE2	0.5288	0.5429	0.5478	1.1372	1.1237	1.0902	1.0509	1.0514	1.0626		UAE2	0.5582	0.5716	0.5783	1.143	1.1617	1.1543	1.0455	1.0191	1.0116
UAE3	0.4693	0.4885	0.4937	0.9446	0.9879	0.8577	0.5696	0.5637	0.5317		UAE3	0.4298	0.445	0.4642	0.7298	1.0554	0.8735	0.4826	0.477	0.4739		UAE3	0.447	0.4272	0.4413	1.0753	0.8632	0.8755	0.4531	0.4358	0.451
UAE4	0.8273	0.7734	0.7135	0.719	0.7209	0.8182	0.8844	0.7741	0.6702		UAE4	0.744	0.7985	0.7744	0.6618	0.8427	0.7366	0.7284	0.8036	0.7424		UAE4	0.7308	0.7418	0.7824	0.8489	0.8078	0.8602	0.909	0.8832	0.8386
UAE5	0.5592	0.5727	0.5634	1.2157	1.1704	1.1505	0.9861	0.9778	0.9566		UAE5	1.3725	0.6372	0.6474	1.1572	1.1197	1.1674	0.7972	0.7793	1.0113		UAE5	0.9373	0.7421	1.2547	1.2125	1.0828	1.1274	0.9825	0.9913	0.9663
UAE6	0.4951	0.5078	0.5096	1.0302	1.064	1.1238	0.631	0.6098	0.6529		UAE6	0.4578	0.4552	0.4655	1.1429	1.2616	0.944	0.6289	0.6019	0.6054		UAE6	0.4519	0.4654	1.0127	1.1015	1.0853	1.0022	0.5902	0.607	0.5838
PBS	0.5062	0.5258	0.5289	0.1915	0.1921	0.1917	0.3498	0.3508	0.705		PBS	0.469	0.4817	0.4675	0.1799	0.176	0.1751	0.3435	0.3296	0.3227		PBS	0.4749	0.5477	0.4941	0.1943	0.179	0.1936	0.7796	0.5074	0.2123
UAE7	0.3921	0.4281	0.4343	1.1127	0.3069	1.0496	0.5931	0.6537	0.562		UAE7	0.4252	0.4438	0.4561	1.0486	1.0881	1.0802	0.6284	0.636	0.8869		UAE7	0.3999	0.4246	0.4221	1.0604	0.7284	0.9387	0.6325	0.6545	0.6267
UAE8	0.4522	0.438	0.454	0.3897	0.5852	0.6029	0.5344	0.5089	0.5305		UAE8	0.4302	0.6744	0.6964	0.4361	0.9432	0.4122	0.564	0.5562	0.5011		UAE8	0.4595	0.4524	0.4485	0.6002	1.0487	0.5987	0.5677	0.5586	0.5811
UAE10	0.434	0.4521	0.4468	0.5656	0.6625	0.784	0.3976	0.3871	0.4314		UAE10	0.4219	0.4468	0.4422	0.4918	0.6953	0.7946	0.5543	0.4444	0.4986		UAE10	0.457	0.4446	0.4526	1.1103	0.8024	1.17	0.5092	0.4814	0.4289
UAN4	0.4289	0.4513	0.4445	0.8495	1.1522	0.8375	0.5815	0.5117	0.5056		UAN4	0.4238	0.4533	0.4387	1.0648	1.2568	1.2048	0.4877	0.4824	0.5012		UAN4	0.4542	0.4496	0.4524	0.8938	0.9029	0.7724	0.5387	0.5394	0.5193
PBS	0.4632	0.4513	0.4692	0.1928	0.1944	0.1889	0.3402	0.3442	0.7902		PBS	0.4617	0.4625	0.4527	0.18	0.1753	0.1699	0.3324	0.3309	0.3383		PBS	0.4586	0.4568	0.4781	0.2271	0.2367	0.2177	0.3654	0.3575	0.349

## Sheet: Binary Combination Data
Trial 1														Trial 2														Trial 3
Day 0														Day 0														Day 0
	M1			M2			M3			M11					M1			M2			M3			M11					M1			M2			M3			M11
	Well 1	Well 2	Well 3	Well 1	Well 2	Well 3	Well 1	Well 2	Well 3	Well 1	Well 2	Well 3			Well 1	Well 2	Well 3	Well 1	Well 2	Well 3	Well 1	Well 2	Well 3	Well 1	Well 2	Well 3			Well 1	Well 2	Well 3	Well 1	Well 2	Well 3	Well 1	Well 2	Well 3	Well 1	Well 2	Well 3
UAE2	0.1757	0.181	0.1678	0.161	0.1705	0.1712	0.1869	0.1895	0.1838	0.1765	0.182	0.178		UAE2	0.2066	0.1932	0.2074	0.198	0.199	0.1949	0.1971	0.2021	0.1982	0.199	0.2038	0.2062		UAE2	0.2342	0.2412	0.24	0.2549	0.2426	0.2376	0.238	0.2383	0.2406	0.2369	0.2408	0.2387
UAE4	0.1666	0.1688	0.1674	0.1705	0.1775	0.1682	0.172	0.1748	0.1798	0.1754	0.1756	0.191		UAE4	0.2038	0.209	0.205	0.1998	0.1975	0.2053	0.2036	0.2046	0.1991	0.1966	0.2105	0.2106		UAE4	0.2425	0.2406	0.2407	0.2408	0.2343	0.2399	0.2364	0.2402	0.2384	0.2395	0.2372	0.2484
UAE5	0.1664	0.1688	0.1655	0.1727	0.1697	0.1688	0.1777	0.1788	0.1825	0.1712	0.1718	0.1748		UAE5	0.2082	0.2147	0.2117	0.2116	0.2031	0.2086	0.2011	0.1991	0.1993	0.198	0.2044	0.2007		UAE5	0.2346	0.2393	0.2371	0.2402	0.2336	0.2506	0.2381	0.2392	0.2373	0.2365	0.2366	0.2334
UAE6	0.168	0.1719	0.1686	0.1629	0.1726	0.18	0.1796	0.1745	0.173	0.1732	0.1777	0.1708		UAE6	0.1997	0.205	0.2048	0.2193	0.2082	0.195	0.2082	0.1925	0.1926	0.1941	0.1939	0.1948		UAE6	0.2384	0.2378	0.2391	0.2435	0.2394	0.2387	0.2388	0.235	0.249	0.2405	0.2351	0.2429
UAE7	0.1697	0.1701	0.1718	0.1732	0.1732	0.1717	0.1726	0.1817	0.1734	0.1731	0.1707	0.1696		UAE7	0.1944	0.1954	0.1933	0.2104	0.1981	0.1987	0.1974	0.195	0.1875	0.1882	0.1888	0.1909		UAE7	0.2474	0.2451	0.239	0.2425	0.2449	0.2393	0.244	0.2379	0.2446	0.2453	0.2509	0.2396
UAE10	0.17	0.1747	0.1738	0.1708	0.1694	0.1732	0.1707	0.1719	0.1724	0.174	0.1718	0.1738		UAE10	0.1906	0.1877	0.1908	0.1932	0.1973	0.1998	0.1991	0.1935	0.1938	0.1912	0.1881	0.1818		UAE10	0.2445	0.2386	0.2474	0.253	0.2452	0.2592	0.2283	0.2454	0.2517	0.2441	0.2574	0.214
PBS	0.1654	0.1699	0.1714											PBS	0.1661	0.1737	0.1622											PBS	0.2427	0.2375	0.2412
	M1			M2			M3			M11					M1			M2			M3			M11					M1			M2			M3			M11
	Well 1	Well 2	Well 3	Well 1	Well 2	Well 3	Well 1	Well 2	Well 3	Well 1	Well 2	Well 3			Well 1	Well 2	Well 3	Well 1	Well 2	Well 3	Well 1	Well 2	Well 3	Well 1	Well 2	Well 3			Well 1	Well 2	Well 3	Well 1	Well 2	Well 3	Well 1	Well 2	Well 3	Well 1	Well 2	Well 3
M2	0.3374	0.3414	0.3431											M2	0.2066	0.2028	0.2106											M2	0.261	0.2662	0.2672
M3	0.3339	0.3429	0.3378	0.3325	0.3373	0.346								M3	0.2007	0.2034	0.1973	0.2022	0.2135	0.2156								M3	0.2604	0.2688	0.2631	0.2676	0.2686	0.2641
M11	0.3348	0.3386	0.352	0.3387	0.3468	0.3363	0.3516	0.3536	0.3428					M11	0.2163	0.2289	0.234	0.2116	0.2119	0.2174	0.2017	0.2079	0.1989					M11	0.2624	0.2658	0.2613	0.2645	0.2651	0.31	0.2671	0.2665	0.2638
Monocultures (M1-3, M11)	0.3364	0.3332	0.3403	0.3334	0.3482	0.3441	0.3483	0.3552	0.3471	0.3434	0.352	0.3544		Monocultures (M1-3, M11)	0.2142	0.2127	0.2129	0.2063	0.2087	0.2085	0.2207	0.226	0.2247	0.2034	0.2032	0.206		Monocultures (M1-3, M11)	0.2685	0.2687	0.2676	0.2717	0.2638	0.2714	0.2652	0.2743	0.2652	0.2652	0.2668	0.2655
PBS	0.3476	0.3428	0.3434											PBS	0.2131	0.2123	0.2094											PBS	0.2652	0.2673	0.2682
	M1			M2			M3			M11					M1			M2			M3			M11					M1			M2			M3			M11
	Well 1	Well 2	Well 3	Well 1	Well 2	Well 3	Well 1	Well 2	Well 3	Well 1	Well 2	Well 3			Well 1	Well 2	Well 3	Well 1	Well 2	Well 3	Well 1	Well 2	Well 3	Well 1	Well 2	Well 3			Well 1	Well 2	Well 3	Well 1	Well 2	Well 3	Well 1	Well 2	Well 3	Well 1	Well 2	Well 3
M5	0.319	0.3873	0.3251	0.383	0.3196	0.4511	0.3431	0.3402	0.3302	0.4289	0.3218	0.3302		M5	0.2629	0.2686	0.2714	0.2721	0.2709	0.2735	0.2726	0.2726	0.2695	0.2739	0.2734	0.2735		M5	0.2158	0.2185	0.2219	0.2223	0.2202	0.2221	0.2214	0.2195	0.2154	0.224	0.2301	0.2245
M6	0.3233	0.3296	0.3265	0.327	0.6982	0.3756	0.3554	0.4359	0.3325	0.4027	0.5597	0.3368		M6	0.2745	0.2685	0.2722	0.2709	0.2761	0.2736	0.2771	0.2669	0.2742	0.2741	0.2698	0.2755		M6	0.2311	0.2265	0.2199	0.2322	0.2274	0.2222	0.2312	0.2279	0.2328	0.2218	0.2212	0.2169
M7	0.3354	0.3379	0.3313	0.3216	0.3312	0.3412	0.3554	0.3265	0.3229	0.342	0.3802	0.3194		M7	0.2628	0.2675	0.2669	0.2612	0.2667	0.2678	0.3287	0.2173	0.2736	0.2704	0.2701	0.2715		M7	0.2302	0.2191	0.2177	0.2198	0.2148	0.2129	0.2301	0.2308	0.2229	0.2323	0.2327	0.236
Monocultures (M1-3, M11 )	0.4262	0.4312	0.4233	0.5184	0.3994	0.4702	0.3967	0.524	0.3946	0.6288	0.8225	0.5218		Monocultures (M1-3, M11 )	0.2709	0.2707	0.268	0.2713	0.5794	0.2761	0.2758	0.2752	0.2788	0.2264	0.2258	0.2322		Monocultures (M1-3, M11 )	0.237	0.236	0.2321	0.2317	0.236	0.2154	0.2282	0.2321	0.2337	0.2353	0.2367	0.2344
Monocultures (M5-M7) and PBS	0.5558	0.414	0.4801	0.4731	0.478	0.3929	0.4635	0.4506	0.4597	0.4706	0.403	0.3904		Monocultures (M5-M7) and PBS	0.269	0.2787	0.2761	0.2738	0.2775	0.2745	0.2807	0.2745	0.2751	0.2106	0.2197	0.2184		Monocultures (M5-M7) and PBS	0.2386	0.237	0.2393	0.2438	0.2403	0.2396	0.2389	0.2431	0.2387	0.2302	0.2439	0.2371
	M1			M2			M3			M11					M1			M2			M3			M11					M1			M2			M3			M11
	Well 1	Well 2	Well 3	Well 1	Well 2	Well 3	Well 1	Well 2	Well 3	Well 1	Well 2	Well 3			Well 1	Well 2	Well 3	Well 1	Well 2	Well 3	Well 1	Well 2	Well 3	Well 1	Well 2	Well 3			Well 1	Well 2	Well 3	Well 1	Well 2	Well 3	Well 1	Well 2	Well 3	Well 1	Well 2	Well 3
UAE2	0.2417	0.239	0.2548	0.239	0.2417	0.2414	0.2389	0.2392	0.2367	0.238	0.2369	0.237		UAE2	0.222	0.2313	0.2256	0.2233	0.2219	0.2219	0.2245	0.2211	0.2251	0.2206	0.2195	0.222		UAE2	0.3402	0.3465	0.3475	0.3462	0.3493	0.3504	0.348	0.3489	0.3475	0.3525	0.3536	0.3489
UAE4	0.237	0.2394	0.2392	0.2398	0.2415	0.2402	0.2343	0.2391	0.236	0.2368	0.2372	0.2351		UAE4	0.2211	0.237	0.2251	0.2324	0.2258	0.2251	0.2239	0.227	0.2255	0.2205	0.2204	0.2157		UAE4	0.3453	0.3439	0.3406	0.3436	0.3465	0.3536	0.3401	0.3513	0.3582	0.3431	0.3479	0.3608
UAE5	0.2392	0.2416	0.2352	0.241	0.2431	0.2399	0.2396	0.2419	0.2416	0.2391	0.2412	0.2422		UAE5	0.2268	0.2269	0.2175	0.2241	0.2137	0.2235	0.2188	0.2197	0.2264	0.2187	0.2276	0.2259		UAE5	0.3549	0.3525	0.3456	0.3311	0.346	0.3531	0.3422	0.3425	0.3502	0.3457	0.3534	0.3511
UAE10	0.2436	0.2415	0.2414	0.2394	0.2442	0.2454	0.2436	0.2423	0.2392	0.2381	0.2409	0.2382		UAE10	0.2198	0.2326	0.2218	0.2271	0.2219	0.2278	0.2243	0.2296	0.2246	0.2304	0.215	0.2251		UAE10	0.3485	0.3524	0.343	0.3439	0.3472	0.3433	0.3422	0.342	0.3414	0.3366	0.356	0.3515
PBS										0.2447	0.2395	0.2417		PBS										0.2343	0.2316	0.2324		PBS										0.3388	0.3543	0.3528
Monocultures (M1-M3 and M11)	0.2334	0.2453	0.2404	0.2446	0.2403	0.2416	0.2398	0.2396	0.238	0.2434	0.2405	0.2378		Monocultures (M1-M3 and M11)	0.2426	0.2306	0.239	0.2392	0.2383	0.2385	0.2333	0.2389	0.2358	0.2349	0.2373	0.2396		Monocultures (M1-M3 and M11)	0.3429	0.3563	0.3561	0.3514	0.3087	0.3593	0.3437	0.3537	0.3545	0.3445	0.3544	0.3569
Monocultures (UAE2, 4, 5, 10)	0.2397	0.2431	0.2411	0.2478	0.2516	0.2493	0.2473	0.2535	0.2439	0.2666	0.2397	0.2505		Monocultures (UAE2, 4, 5, 10)	0.2411	0.2384	0.236	0.2409	0.2393	0.2323	0.2396	0.2413	0.2355	0.2333	0.2401	0.231		Monocultures (UAE2, 4, 5, 10)	0.3442	0.3408	0.3542	0.3527	0.3589	0.3591	0.3538	0.3559	0.363	0.3561	0.3467	0.3511
	UAE2			UAE4			UAE5			PBS					UAE2			UAE4			UAE5			PBS					UAE2			UAE4			UAE5			PBS
	Well 1	Well 2	Well 3	Well 1	Well 2	Well 3	Well 1	Well 2	Well 3	Well 1	Well 2	Well 3			Well 1	Well 2	Well 3	Well 1	Well 2	Well 3	Well 1	Well 2	Well 3	Well 1	Well 2	Well 3			Well 1	Well 2	Well 3	Well 1	Well 2	Well 3	Well 1	Well 2	Well 3	Well 1	Well 2	Well 3
UAE4	0.2658	0.2689	0.267											UAE4	0.3216	0.3192	0.3318											UAE4	0.3874	0.3885	0.3878
UAE5	0.2643	0.265	0.262	0.2653	0.2628	0.2694								UAE5	0.3199	0.3202	0.3197	0.3253	0.3221	0.3213								UAE5	0.4017	0.3852	0.3822	0.3728	0.3791	0.3823
Monocultures (UAE2,4,5) and PBS	0.2668	0.2713	0.2644	0.2676	0.2614	0.264	0.2631	0.2643	0.266	0.2823	0.2697	0.2699		Monocultures (UAE2,4,5) and PBS	0.3214	0.3141	0.3234	0.319	0.3203	0.3186	0.328	0.318	0.3212	0.3257	0.3236	0.3329		Monocultures (UAE2,4,5) and PBS	0.3923	0.3804	0.3695	0.3843	0.385	0.3815	0.3847	0.3876	0.3818	0.3839	0.3842	0.3774
Trial 1														Trial 2														Trial 3
Day 1														Day 1														Day 1
	M1			M2			M3			M11					M1			M2			M3			M11					M1			M2			M3			M11
	Well 1	Well 2	Well 3	Well 1	Well 2	Well 3	Well 1	Well 2	Well 3	Well 1	Well 2	Well 3			Well 1	Well 2	Well 3	Well 1	Well 2	Well 3	Well 1	Well 2	Well 3	Well 1	Well 2	Well 3			Well 1	Well 2	Well 3	Well 1	Well 2	Well 3	Well 1	Well 2	Well 3	Well 1	Well 2	Well 3
UAE2	0.6572	0.5282	0.6142	0.7722	0.7028	0.6467	0.8839	0.3249	0.3311	0.9978	0.867	0.8827		UAE2	0.3242	0.2308	0.2131	0.2294	0.226	0.2458	0.4025	0.4123	0.3618	0.943	0.9397	0.9842		UAE2	0.8145	0.7887	0.795	0.7085	0.7245	0.7025	0.8377	0.8805	0.8674	0.9966	0.9607	1.0399
UAE4	1.0462	1.0219	0.971	1.0764	1.1064	1.0533	0.7705	0.8703	0.8294	0.835	0.8556	1.0418		UAE4	0.9062	0.8877	0.9288	0.8945	0.5801	0.9321	0.6231	0.9922	0.8788	0.8621	0.9176	0.9146		UAE4	0.9858	0.9483	0.9262	1.0561	0.9983	1.0795	0.8173	0.7975	0.8559	0.8463	0.8524	1.0043
UAE5	0.5783	0.7148	0.7014	0.8221	0.7227	0.6854	0.8312	0.9063	0.9569	0.9061	0.896	0.8917		UAE5	0.4786	0.3369	0.3864	0.4558	0.4322	0.4386	0.5218	0.8029	0.7936	0.861	0.837	0.7934		UAE5	0.7798	0.7577	0.7489	0.7245	0.7701	0.7092	0.8508	0.8103	0.8064	1.0153	1.0309	1.0564
UAE6	0.742	0.6753	0.9651	1.0447	0.7902	0.873	0.9003	0.826	0.8625	0.9097	0.938	0.9051		UAE6	0.6405	0.5205	0.5077	0.3108	0.3208	0.2815	0.8748	0.8937	0.8554	0.845	0.9341	0.8299		UAE6	0.8715	0.9319	0.9526	1.0064	1.0585	1.0626	0.9957	0.9989	0.9816	0.9285	0.8876	0.8876
UAE7	0.8129	0.9741	0.9245	0.7768	0.8474	0.8458	0.7985	0.868	0.9191	0.8938	0.928	0.892		UAE7	0.6118	0.4335	0.4567	0.2794	0.2635	0.2569	0.6606	0.8439	0.7747	0.8323	0.8597	0.4027		UAE7	0.9479	0.8723	0.9197	0.9595	0.8542	0.8488	1.0077	1.0243	0.9746	0.9019	0.85	0.8946
UAE10	1.0529	0.9866	0.8211	0.9413	0.9427	1.1066	0.8827	0.9245	0.9604	1.0991	0.7758	1.0732		UAE10	0.3359	0.483	0.4294	0.4294	0.4292	0.2226	0.9282	0.8982	0.778	0.7923	0.9677	0.8608		UAE10	0.7381	0.7677	0.7955	1.1144	1.0995	0.6828	0.9942	1.0205	1.0146	0.8026	1.0785	0.8111
PBS	0.1885	0.1598	0.182											PBS	0.1487	0.1511	0.1427											PBS	0.1877	0.2474	0.2117
	M1			M2			M3			M11					M1			M2			M3			M11					M1			M2			M3			M11
	Well 1	Well 2	Well 3	Well 1	Well 2	Well 3	Well 1	Well 2	Well 3	Well 1	Well 2	Well 3			Well 1	Well 2	Well 3	Well 1	Well 2	Well 3	Well 1	Well 2	Well 3	Well 1	Well 2	Well 3			Well 1	Well 2	Well 3	Well 1	Well 2	Well 3	Well 1	Well 2	Well 3	Well 1	Well 2	Well 3
M2	0.8569	0.8896	0.9185											M2	0.8309	0.8701	0.8119											M2	0.8403	0.843	0.8216
M3	0.9315	0.9437	0.7994	1.135	1.0863	1.041								M3	0.8122	0.7979	0.645	0.8882	1.0011	0.9555								M3	0.9664	0.938	0.9214	0.9445	0.9706	1.0686
M11	0.76	0.7845	0.5569	1.0034	0.9922	1.0203	0.9061	0.9091	0.7825					M11	0.6903	0.7371	0.7484	0.9135	0.9816	0.8917	0.8898	0.9194	0.9983					M11	0.9143	0.7548	0.8519	1.0615	1.0249	0.9479	0.6559	0.9992	0.6774
Monocultures (M1-3, M11)	0.7541	0.7352	0.7668	0.7686	0.7975	0.7796	1.1209	0.9319	1.1169	0.9231	0.9459	0.8678		Monocultures (M1-3, M11)	0.7195	0.6694	0.6873	0.673	0.6394	0.6835	0.8835	0.9778	0.8309	0.8359	0.8	0.8356		Monocultures (M1-3, M11)	0.88	0.9509	0.8187	0.753	0.7156	0.7809	0.7281	0.9777	0.6546	0.786	0.8467	0.9033
PBS	0.3558	0.324	0.321											PBS	0.1969	0.1928	0.1968											PBS	0.2213	0.2153	0.2376
	M1			M2			M3			M11					M1			M2			M3			M11					M1			M2			M3			M11
	Well 1	Well 2	Well 3	Well 1	Well 2	Well 3	Well 1	Well 2	Well 3	Well 1	Well 2	Well 3			Well 1	Well 2	Well 3	Well 1	Well 2	Well 3	Well 1	Well 2	Well 3	Well 1	Well 2	Well 3			Well 1	Well 2	Well 3	Well 1	Well 2	Well 3	Well 1	Well 2	Well 3	Well 1	Well 2	Well 3
M5	0.8944	0.895	0.8581	0.5978	0.5108	0.6341	1.1319	1.0962	1.1069	1.1455	1.2197	1.1778		M5	1.0111	0.9529	0.9929	0.4402	0.4354	0.4438	1.1706	1.1622	1.182	1.0731	1.3402	1.0698		M5	0.9083	0.8656	0.8388	0.469	0.4407	0.4443	1.0915	1.0121	1.052	1.0945	0.97	0.9333
M6	0.8731	0.9112	0.8736	0.6266	0.9195	0.7497	1.0817	1.1493	1.0793	1.031	1.1999	0.9785		M6	0.9734	0.7657	0.7419	0.4668	0.451	0.4739	1.1202	1.091	1.1336	1.2571	1.182	1.195		M6	0.8414	0.8104	0.8162	0.4601	0.4452	0.4483	1.0663	1.0867	1.0436	1.0242	0.9793	0.8827
M7	0.9837	0.8282	0.8362	0.7829	0.8029	0.8235	1.0391	1.0704	1.0627	1.006	0.9199	0.9692		M7	0.9859	0.9599	0.8854	0.741	0.7191	0.7529	1.1509	0.7122	0.7954	1.1257	1.0324	1.0851		M7	0.8113	0.7817	0.6271	0.7076	0.702	0.7167	1.0213	0.9977	0.9496	0.9027	1	0.9318
Monocultures (M1-3, M11 )	0.9798	0.9966	0.9823	0.8473	0.7814	0.8194	1.1743	1.2272	1.1288	1.0652	1.4073	0.9252		Monocultures (M1-3, M11 )	1.0033	0.8713	1.0272	0.7321	0.9171	0.7465	1.1848	1.1675	0.8499	0.9861	0.9785	1.0087		Monocultures (M1-3, M11 )	0.7582	0.7899	0.7784	0.7509	0.7879	0.7378	1.0287	0.6699	1.0128	0.9367	0.9212	0.9254
Monocultures (M5-M7) and PBS	0.752	0.5306	0.7622	0.4774	0.81	0.5078	0.797	0.6029	0.6206	0.3952	0.4114	0.3539		Monocultures (M5-M7) and PBS	0.4268	0.4062	0.4339	0.4696	0.4615	0.4519	0.5646	0.533	0.5142	0.2219	0.2173	0.2156		Monocultures (M5-M7) and PBS	0.3814	0.4019	0.3603	0.4616	0.4554	0.4546	0.4378	0.4608	0.451	0.2619	0.2119	0.3126
	M1			M2			M3			M11					M1			M2			M3			M11					M1			M2			M3			M11
	Well 1	Well 2	Well 3	Well 1	Well 2	Well 3	Well 1	Well 2	Well 3	Well 1	Well 2	Well 3			Well 1	Well 2	Well 3	Well 1	Well 2	Well 3	Well 1	Well 2	Well 3	Well 1	Well 2	Well 3			Well 1	Well 2	Well 3	Well 1	Well 2	Well 3	Well 1	Well 2	Well 3	Well 1	Well 2	Well 3
UAE2	0.3749	0.6879	0.694	0.7161	0.7191	0.7172	0.9521	0.9526	1.0399	1.0234	0.9902	1.0326		UAE2	0.7831	0.7703	0.7068	0.7425	0.7663	0.7529	0.6226	0.6236	0.6857	1.0272	1.0622	1.1133		UAE2	0.7839	0.788	0.7627	0.8212	0.7923	0.8301	0.9252	1.0581	1.0049	1.0144	1.058	1.0735
UAE4	0.9414	0.8176	0.8591	0.9962	0.9098	0.8856	0.7486	0.8091	0.7402	0.8276	0.8574	0.8965		UAE4	0.9214	0.8954	0.866	1.0635	1.0245	1.0453	0.8192	0.854	0.8887	0.8438	0.8492	0.8965		UAE4	0.947	0.952	0.9312	0.9333	0.9894	0.9859	0.8785	0.9269	0.9485	0.9429	0.9734	1.0417
UAE5	0.9281	0.8958	0.9663	0.7754	0.7757	0.7646	0.9854	0.8552	0.9432	0.9922	0.9595	0.9529		UAE5	0.7482	0.8451	0.863	0.7812	0.7512	0.7689	0.7702	0.9261	0.9025	1.0448	0.9974	1.0614		UAE5	0.8873	0.8885	0.881	0.6922	0.6951	0.8095	0.894	0.9137	0.8415	1.0264	1.0525	1.014
UAE10	0.7266	0.9885	1.0314	0.9789	0.661	1.1036	0.9801	0.7202	0.8004	0.9107	0.9208	0.9238		UAE10	1.0057	0.9422	0.7946	1.0893	1.0827	0.5365	1.0035	0.8067	0.9793	0.9243	0.9769	0.9038		UAE10	0.8244	0.8642	0.8707	1.0917	1.0824	1.0712	1.0946	1.0628	0.72	1.0544	1.0314	0.9895
PBS										0.2464	0.2287	0.2483		PBS										0.2603	0.2229	0.2435		PBS										0.307	0.3683	0.3459
Monocultures (M1-M3 and M11)	0.858	0.7789	0.8545	0.756	0.7558	0.7389	0.7253	0.8477	1.0562	0.9809	0.8274	0.7874		Monocultures (M1-M3 and M11)	0.8208	0.8764	0.8114	0.7715	0.7855	0.7628	1.025	0.7695	0.8309	0.934	0.8648	0.9453		Monocultures (M1-M3 and M11)	0.7818	0.8071	0.8153	0.8059	0.8117	0.7412	0.8931	0.7045	0.9542	1.0251	1.0437	0.9328
Monocultures (UAE2, 4, 5, 10)	0.6153	0.4256	0.3437	0.9441	0.9621	0.9881	0.466	0.4943	0.7578	0.9974	1.0513	0.8945		Monocultures (UAE2, 4, 5, 10)	0.4804	0.3813	0.3521	0.9161	0.9365	0.9402	0.5398	0.4063	0.3719	0.8348	0.7701	0.5796		Monocultures (UAE2, 4, 5, 10)	0.4701	0.5283	0.4481	0.9496	0.9742	1.0658	0.5284	0.4855	0.4989	0.8547	0.6717	1.0605
	UAE2			UAE4			UAE5			PBS					UAE2			UAE4			UAE5			PBS					UAE2			UAE4			UAE5			PBS
	Well 1	Well 2	Well 3	Well 1	Well 2	Well 3	Well 1	Well 2	Well 3	Well 1	Well 2	Well 3			Well 1	Well 2	Well 3	Well 1	Well 2	Well 3	Well 1	Well 2	Well 3	Well 1	Well 2	Well 3			Well 1	Well 2	Well 3	Well 1	Well 2	Well 3	Well 1	Well 2	Well 3	Well 1	Well 2	Well 3
UAE4	1.1514	1.0919	1.1275											UAE4	0.9353	1.0783	0.9912											UAE4	1.0841	1.124	1.083
UAE5	0.9105	0.4198	0.8321	1.131	0.9639	0.9683								UAE5	0.5567	0.5226	0.7501	1.1628	1.1964	1.1758								UAE5	0.4874	0.4886	0.5987	1.0468	1.0229	0.9823
Monocultures (UAE2,4,5) and PBS	0.5104	0.5463	0.4942	1.0712	1.0909	1.1029	0.6847	0.5223	0.4941	0.2265	0.2339	0.2457		Monocultures (UAE2,4,5) and PBS	0.466	0.4279	0.6496	1.0083	1.1217	1.1482	0.4707	0.4796	0.8481	0.3271	0.4076	0.2553		Monocultures (UAE2,4,5) and PBS	0.6489	0.443	0.9236	1.0387	1.1234	1.1175	0.4666	0.5421	0.4821	0.2762	0.229	0.2061
Trial 1														Trial 2														Trial 3
Day 2														Day 2														Day 2
	M1			M2			M3			M11					M1			M2			M3			M11					M1			M2			M3			M11
	Well 1	Well 2	Well 3	Well 1	Well 2	Well 3	Well 1	Well 2	Well 3	Well 1	Well 2	Well 3			Well 1	Well 2	Well 3	Well 1	Well 2	Well 3	Well 1	Well 2	Well 3	Well 1	Well 2	Well 3			Well 1	Well 2	Well 3	Well 1	Well 2	Well 3	Well 1	Well 2	Well 3	Well 1	Well 2	Well 3
UAE2	0.9763	0.9046	0.9377	1.09	1.007	0.9475	1.2132	1.1613	1.2053	1.3039	1.3405	1.275		UAE2	0.7104	0.455	0.4521	0.4912	0.5107	0.484	1.1203	0.7639	0.8061	1.3293	1.2626	1.3245		UAE2	1.0404	1.007	1.0052	1.0595	1.1148	1.0802	1.162	1.1801	1.0775	1.324	1.3222	1.3424
UAE4	1.1431	1.1488	1.0379	1.0195	0.9721	0.9654	0.9176	1.0312	0.8707	0.8799	0.9803	1.0791		UAE4	1.1236	0.9211	1.0247	0.9868	0.9414	1.0264	0.8899	0.9019	0.8751	0.9046	0.9691	0.9589		UAE4	1.0356	1.0311	1.0311	0.947	0.9288	0.9578	0.9565	0.8323	0.8531	0.8932	0.912	0.969
UAE5	0.9501	0.871	0.4734	1.0293	0.9317	0.8762	1.0164	1.2613	1.244	1.4169	1.3846	1.3796		UAE5	0.7221	0.5498	0.5622	0.6437	0.5853	0.5992	0.5587	1.1504	1.1542	1.3092	1.2822	1.2543		UAE5	1.0338	0.9714	1.0131	0.9713	1.0567	0.9183	1.0115	1.1694	0.9543	1.3542	1.4264	1.3467
UAE6	1.1127	1.0214	1.0948	1.0704	0.9129	1.22	1.1927	0.8995	1.1657	1.0751	1.1098	1.1154		UAE6	1.0699	1.0702	1.0452	0.3136	0.3877	0.3342	1.1354	1.1016	1.1394	0.9991	1.1398	1.0651		UAE6	1.0415	1.0067	1.0321	1.1777	1.1495	1.1315	1.2364	1.2416	1.2351	1.0292	1.0492	1.1113
UAE7	1.0863	1.1246	1.1806	1.0091	1.1183	1.0997	0.8826	1.1472	1.2042	1.0919	1.1068	1.0963		UAE7	1.0376	0.9619	1.0188	0.3109	0.29	0.2839	0.7382	1.1287	1.074	1.0594	1.0008	0.8187		UAE7	1.048	1.037	1.0742	1.151	0.9361	1.1583	1.2299	1.264	1.2216	1.1002	1.0518	1.1661
UAE10	1.27	1.1208	1.1215	1.2271	1.202	1.2638	1.071	1.2333	1.2051	1.1362	1.0206	1.0985		UAE10	0.6162	0.8332	0.8985	0.6077	0.5799	0.611	1.1206	1.1657	1.158	1.2009	1.1488	0.9962		UAE10	1.0191	0.9912	1.0306	1.2285	1.2475	1.1161	1.1962	1.256	1.2392	1.0392	1.1468	0.9206
PBS	0.2041	0.1687	0.1885											PBS	0.1505	0.1507	0.1515											PBS	0.2021	0.2185	0.2285
	M1			M2			M3			M11					M1			M2			M3			M11					M1			M2			M3			M11
	Well 1	Well 2	Well 3	Well 1	Well 2	Well 3	Well 1	Well 2	Well 3	Well 1	Well 2	Well 3			Well 1	Well 2	Well 3	Well 1	Well 2	Well 3	Well 1	Well 2	Well 3	Well 1	Well 2	Well 3			Well 1	Well 2	Well 3	Well 1	Well 2	Well 3	Well 1	Well 2	Well 3	Well 1	Well 2	Well 3
M2	1.1953	1.1157	1.1437											M2	1.0787	1.016	1.0239											M2	1.1602	1.1658	1.1915
M3	1.2296	1.2057	0.9958	1.298	1.2536	0.9786								M3	1.1744	1.2096	1.1864	1.2034	1.2418	1.1759								M3	1.2492	1.2489	1.2544	1.1769	1.1436	1.243
M11	1.1345	0.893	1.0879	1.2118	1.193	1.2284	1.0829	1.1559	0.8646					M11	1.0026	0.9676	1.0143	1.071	1.1522	1.0676	1.1151	1.1336	1.2109					M11	1.0973	1.0388	0.9964	1.195	1.1806	1.1873	1.0003	1.2095	0.9263
Monocultures (M1-3, M11)	1.0364	0.9886	0.6157	1.0474	1.0467	0.9953	1.3118	0.9954	1.2704	1.0043	1.0266	1.0144		Monocultures (M1-3, M11)	1.0509	1.0091	1.0123	0.9406	0.9643	0.9754	1.1895	1.2411	0.9697	0.9331	0.9262	0.9694		Monocultures (M1-3, M11)	1.057	1.0701	1.1097	1.1104	1.102	1.1123	1.0399	1.1487	0.8819	0.9007	0.94	0.9869
PBS	0.3702	0.3574	0.3366											PBS	0.2057	0.2026	0.1935	0.4171	0.4755	0.6822	0.4578	0.352						PBS	0.2277	0.2422	0.2637
	M1			M2			M3			M11					M1			M2			M3			M11					M1			M2			M3			M11
	Well 1	Well 2	Well 3	Well 1	Well 2	Well 3	Well 1	Well 2	Well 3	Well 1	Well 2	Well 3			Well 1	Well 2	Well 3	Well 1	Well 2	Well 3	Well 1	Well 2	Well 3	Well 1	Well 2	Well 3			Well 1	Well 2	Well 3	Well 1	Well 2	Well 3	Well 1	Well 2	Well 3	Well 1	Well 2	Well 3
M5	1.1751	1.151	1.1197	0.7478	0.5271	0.6067	1.2068	1.2278	1.2272	1.1838	1.2507	1.1317		M5	1.1646	1.1228	1.0842	0.4388	0.4305	0.4514	1.2358	1.2523	1.3079	1.1518	1.3322	1.1498		M5	1.1047	1.0281	1.0145	0.4746	0.4306	0.4655	1.2196	1.1672	1.1915	1.1348	1.015	1.0529
M6	1.0436	0.9737	1.0033	0.8542	1.05	0.7894	1.2753	1.3009	1.2746	1.0382	1.1019	1.0197		M6	1.164	0.9692	1.0711	0.45	0.4421	0.4596	1.2962	1.278	1.3099	1.2499	1.1898	1.1822		M6	1.0712	0.9272	0.9358	0.4728	0.4397	0.4494	1.2367	1.2388	1.2361	1.0388	1.0869	0.9392
M7	1.0877	1.1538	1.0772	1.0961	1.0804	1.0841	1.2609	1.2844	1.2879	1.0446	1.0161	1.0266		M7	1.1696	1.1715	1.1597	0.7979	0.7933	0.8161	1.3378	0.9928	1.2169	1.1457	1.0873	1.1187		M7	0.9217	0.9665	0.9591	0.793	0.8038	0.8172	1.1929	1.1717	1.1996	0.9821	1.0192	0.9767
Monocultures (M1-3, M11 )	1.2357	1.214	1.2428	1.1453	1.0028	0.9342	1.3748	1.3701	1.3507	1.1674	1.3731	1.1487		Monocultures (M1-3, M11 )	1.189	1.0767	1.1552	1.047	1.1189	0.9719	1.2884	1.3103	1.1007	1.035	1.0223	1.0534		Monocultures (M1-3, M11 )	1.0201	1.0586	1.0235	1.0527	1.0974	1.0655	1.2019	0.8864	1.1565	1.0031	0.9842	1.0128
Monocultures (M5-M7) and PBS	0.8072	0.4804	0.7719	0.4681	0.8227	0.588	0.7918	0.7504	0.6298	0.3405	0.4789	0.3263		Monocultures (M5-M7) and PBS	0.4451	0.4164	0.429	0.4483	0.4452	0.439	0.6146	0.5738	0.5567	0.3915	0.2159	0.2254		Monocultures (M5-M7) and PBS	0.4002	0.3577	0.3733	0.4332	0.4374	0.4243	0.5144	0.4984	0.487	0.2556	0.2299	0.3401
	M1			M2			M3			M11					M1			M2			M3			M11					M1			M2			M3			M11
	Well 1	Well 2	Well 3	Well 1	Well 2	Well 3	Well 1	Well 2	Well 3	Well 1	Well 2	Well 3			Well 1	Well 2	Well 3	Well 1	Well 2	Well 3	Well 1	Well 2	Well 3	Well 1	Well 2	Well 3			Well 1	Well 2	Well 3	Well 1	Well 2	Well 3	Well 1	Well 2	Well 3	Well 1	Well 2	Well 3
UAE2	1.0053	0.891	1.0424	1.0762	1.0949	1.0873	1.211	1.2353	1.2376	1.3643	1.3697	1.3503		UAE2	1.0487	0.9515	1.0309	1.0556	1.0432	1.0684	0.9113	0.9217	1.0406	1.3269	1.322	1.24		UAE2	1.0254	1.0723	0.9642	1.122	1.1068	1.1012	1.0354	1.242	1.2219	1.4914	1.3335	1.3743
UAE4	0.9753	0.9163	0.8685	0.927	0.8794	0.8751	0.8385	0.9191	0.8456	0.8878	0.9623	0.8911		UAE4	0.9413	0.9487	0.924	0.9377	0.8713	0.9258	0.9034	0.9105	0.8903	0.8917	0.8939	0.9429		UAE4	1.0547	1.0707	1.0011	1.0072	1.0511	1.0755	1.0114	1.0387	1.0039	1.0349	1.045	1.0317
UAE5	1.1051	1.1112	1.0039	1.0615	1.0814	1.0713	1.1937	1.17	1.1857	1.3599	1.3078	1.2641		UAE5	1.1353	1.0279	1.1233	1.0475	1.0645	1.0692	1.1426	1.1908	1.2039	1.1717	1.4595	1.3144		UAE5	1.1685	1.1649	1.0526	1.0575	1.088	1.1112	1.1059	1.1756	1.1514	1.3352	1.2963	1.2301
UAE10	1.0979	1.0276	1.0157	1.1398	0.9194	1.1404	1.1501	0.923	0.9468	1.0521	1.026	1.1478		UAE10	1.0962	1.1463	0.964	1.2232	1.215	0.7156	1.1241	1.005	1.143	0.9904	1.3593	0.9623		UAE10	1.0812	1.0391	1.1066	1.2327	1.2351	1.2186	1.2209	1.213	0.9203	1.0988	1.0887	1.0411
PBS										0.2396	0.2349	0.2592		PBS										0.2247	0.2113	0.2368		PBS										0.3285	0.3558	0.3772
Monocultures (M1-M3 and M11)	1.0585	1.0351	1.0202	1.0665	1.0663	1.07	1.0987	1.0446	1.1871	1.0394	0.9838	0.9832		Monocultures (M1-M3 and M11)	1.0586	1.0551	1.0802	1.0587	1.0517	1.0595	1.1834	0.9325	1.147	0.9984	0.9554	1.0117		Monocultures (M1-M3 and M11)	1.0673	1.1531	1.1385	1.065	1.1814	1.0029	1.096	1.0953	1.0294	1.0507	1.069	0.9955
Monocultures (UAE2, 4, 5, 10)	1.1488	0.8689	0.9492	0.9249	0.9511	0.8929	1.2077	1.1266	1.0914	1.1771	1.1738	1.158		Monocultures (UAE2, 4, 5, 10)	1.0344	1.0267	0.5021	0.9619	0.9718	0.9104	0.9821	1.1313	1.0495	0.9366	0.9836	0.8975		Monocultures (UAE2, 4, 5, 10)	0.5758	1.0343	1.0543	0.9502	0.9774	1.0368	0.8203	0.9939	0.9284	1.0276	1.0555	1.2953
	UAE2			UAE4			UAE5			PBS					UAE2			UAE4			UAE5			PBS					UAE2			UAE4			UAE5			PBS
	Well 1	Well 2	Well 3	Well 1	Well 2	Well 3	Well 1	Well 2	Well 3	Well 1	Well 2	Well 3			Well 1	Well 2	Well 3	Well 1	Well 2	Well 3	Well 1	Well 2	Well 3	Well 1	Well 2	Well 3			Well 1	Well 2	Well 3	Well 1	Well 2	Well 3	Well 1	Well 2	Well 3	Well 1	Well 2	Well 3
UAE4	1.2322	1.1627	1.1939											UAE4	1.1807	1.0606	1.0799											UAE4	1.1869	1.2132	1.2176
UAE5	1.3328	1.0136	1.1231	1.2047	1.0914	1.0902								UAE5	1.4507	1.2794	1.3065	1.156	1.1767	1.1769								UAE5	0.8188	0.8324	0.5696	1.07	1.0547	1.1761
Monocultures (UAE2,4,5) and PBS	0.8679	0.9852	1.2937	1.1715	1.1716	1.1862	1.2163	1.1455	1.0436	0.2381	0.269	0.2782		Monocultures (UAE2,4,5) and PBS	1.2437	1.2682	1.3261	1.1355	1.1338	1.2189	0.6652	0.9091	1.3065	0.3089	0.4188	0.2828		Monocultures (UAE2,4,5) and PBS	0.9689	0.8905	1.2241	1.0435	1.2034	1.2162	0.8768	0.8883	0.8724	0.2224	0.2777	0.2079
Trial 1														Trial 2														Trial 3
Day 3														Day 3														Day 3
	M1			M2			M3			M11					M1			M2			M3			M11					M1			M2			M3			M11
	Well 1	Well 2	Well 3	Well 1	Well 2	Well 3	Well 1	Well 2	Well 3	Well 1	Well 2	Well 3			Well 1	Well 2	Well 3	Well 1	Well 2	Well 3	Well 1	Well 2	Well 3	Well 1	Well 2	Well 3			Well 1	Well 2	Well 3	Well 1	Well 2	Well 3	Well 1	Well 2	Well 3	Well 1	Well 2	Well 3
UAE2	1.1333	1.1361	1.0881	1.3564	1.242	1.2316	1.2003	1.2666	1.3016	1.3472	1.2998	1.3529		UAE2	1.0575	0.9787	0.8432	0.712	0.6656	0.6838	1.1251	0.9189	0.9702	1.3368	1.255	1.3348		UAE2	0.9537	0.9284	0.8863	1.2893	1.356	1.4184	1.1622	1.12	1.0309	1.3674	1.3784	1.3505
UAE4	0.9786	1.0461	1.0253	0.9771	0.9774	0.9834	0.9095	0.9788	0.8947	0.8348	0.9004	0.8813		UAE4	1.0048	0.8718	1.0341	0.9152	0.9367	0.9563	0.9338	0.8994	0.8323	0.8724	0.8919	0.8682		UAE4	0.7912	0.8743	0.8797	0.832	0.8944	0.8824	0.7781	0.7557	0.7733	0.8459	0.7974	0.8081
UAE5	1.1295	1.0287	0.6991	1.1704	1.1808	1.1998	1.1597	1.2983	1.2846	1.3304	1.3183	1.345		UAE5	1.0189	0.5605	0.8147	0.7327	0.7524	0.7919	0.7552	1.2344	1.2283	1.2533	1.2464	1.2488		UAE5	0.9705	0.917	1.107	1.3245	1.3583	1.2528	1.1764	1.2143	1.1596	1.3296	1.3504	1.3629
UAE6	1.0928	1.0802	1.1197	1.07	1.0502	1.2529	1.2781	1.0533	1.2331	1.127	1.0476	1.0638		UAE6	1.0705	0.9856	1.0077	0.3129	0.3774	0.4245	1.2088	1.1837	1.2222	1.0603	1.1038	1.0557		UAE6	0.8378	1.0158	1.0425	1.0772	1.0374	1.0615	1.2662	1.2562	1.2508	1.1025	1.1394	1.0985
UAE7	1.064	1.1067	1.1942	1.1167	1.0908	1.1022	1.1034	1.204	1.2685	1.1534	1.104	1.0832		UAE7	1.1598	1.0456	1.0668	0.339	0.3013	0.3061	0.9673	1.2104	1.1761	1.0476	1.0356	1.0322		UAE7	1.4905	1.1105	1.2632	1.1382	1.2455	1.0855	1.263	1.2979	1.2419	1.1068	1.0263	1.1179
UAE10	1.2962	1.1757	1.2623	1.1051	1.2102	1.2614	1.233	1.2725	1.2772	1.178	1.0437	1.1301		UAE10	0.7985	1.1172	1.0777	1.0834	0.9718	1.1615	1.2396	1.2469	1.2663	1.1747	1.1612	1.0114		UAE10	1.1168	0.8659	1.0807	1.2243	1.4692	1.1948	1.2786	1.2805	1.264	1.1158	1.2068	0.9833
PBS	0.2124	0.1805	0.1902											PBS	0.1581	0.1607	0.159											PBS	0.2064	0.2242	0.2418
	M1			M2			M3			M11					M1			M2			M3			M11					M1			M2			M3			M11
	Well 1	Well 2	Well 3	Well 1	Well 2	Well 3	Well 1	Well 2	Well 3	Well 1	Well 2	Well 3			Well 1	Well 2	Well 3	Well 1	Well 2	Well 3	Well 1	Well 2	Well 3	Well 1	Well 2	Well 3			Well 1	Well 2	Well 3	Well 1	Well 2	Well 3	Well 1	Well 2	Well 3	Well 1	Well 2	Well 3
M2	1.2158	1.2574	1.239											M2	1.1045	1.2492	1.1063											M2	0.9329	1.0818	1.1537
M3	1.2039	1.2695	1.1459	1.3524	1.3177	1.2434								M3	1.112	1.2444	1.2097	1.3286	1.2487	1.2979								M3	1.2526	1.2703	1.2592	1.2565	1.1682	1.285
M11	1.2159	0.9855	1.2019	1.2044	1.3715	1.3974	1.1849	1.2559	0.9907					M11	1.0448	0.958	0.9909	1.2339	1.2735	1.3304	1.1453	1.1719	1.2352					M11	0.9641	1.0219	1.0223	1.1003	1.0865	1.3149	1.0542	1.2427	1.0732
Monocultures (M1-3, M11)	1.1638	1.0347	0.7767	1.2383	1.2085	1.1901	1.3572	1.0712	1.3165	1.004	1.0257	1.0592		Monocultures (M1-3, M11)	0.9964	0.9115	0.8755	1.228	1.2119	1.2133	1.2474	1.3318	1.0572	0.9644	0.9678	1.0043		Monocultures (M1-3, M11)	0.8925	0.9123	1.1171	1.4623	1.016	1.3042	1.066	1.202	1.0004	0.9356	0.9663	1.0199
PBS	0.3449	0.3308	0.3326											PBS	0.2073	0.1893	0.1949											PBS	0.2526	0.2492	0.2924
	M1			M2			M3			M11					M1			M2			M3			M11					M1			M2			M3			M11
	Well 1	Well 2	Well 3	Well 1	Well 2	Well 3	Well 1	Well 2	Well 3	Well 1	Well 2	Well 3			Well 1	Well 2	Well 3	Well 1	Well 2	Well 3	Well 1	Well 2	Well 3	Well 1	Well 2	Well 3			Well 1	Well 2	Well 3	Well 1	Well 2	Well 3	Well 1	Well 2	Well 3	Well 1	Well 2	Well 3
M5	1.1055	1.2412	1.1904	0.579	0.5441	0.6289	1.2496	1.2688	1.2721	1.2039	1.2379	1.1577		M5	1.0521	1.1265	1.0608	0.4505	0.4392	0.4679	1.2143	1.286	1.3161	1.1748	1.3231	1.1853		M5	1.0965	0.8743	0.9416	0.4737	0.4309	0.4674	1.2255	1.1347	1.1604	1.1352	1.0239	1.0936
M6	0.9832	0.8968	0.9634	1.1416	1.2149	1.0802	1.3137	1.3187	1.3138	1.0489	1.0992	1.0285		M6	0.9486	0.9596	0.9485	0.4419	0.4346	0.4453	1.2931	1.2931	1.3314	1.2077	1.2024	1.193		M6	1.0646	0.9174	0.8995	0.4596	0.4235	0.466	1.2298	1.258	1.2409	1.029	1.0916	0.9699
M7	1.0081	1.1068	1.0351	1.3681	1.371	1.3621	1.2808	1.3222	1.3086	1.0615	1.0433	1.052		M7	0.8788	1.0734	1.0796	0.8584	0.8355	0.8518	1.3709	1.1356	1.2874	1.1778	1.1021	1.1484		M7	0.8901	1.0356	1.0623	0.8133	0.8354	0.8327	1.212	1.1842	1.1983	1	1.0342	1.0028
Monocultures (M1-3, M11 )	1.2081	1.224	1.175	1.4663	1.2958	1.2761	1.43	1.4259	1.3941	1.23	1.3909	1.2231		Monocultures (M1-3, M11 )	0.9129	1.1434	1.0956	1.2821	1.3592	1.2803	1.3422	1.3676	1.2435	1.0493	1.0402	1.0728		Monocultures (M1-3, M11 )	0.9318	0.9905	0.8609	1.2569	1.4517	1.048	1.208	1.0209	1.1901	1.0218	0.9994	1.0504
Monocultures (M5-M7) and PBS	0.841	0.3707	0.7758	0.5021	0.8831	0.5358	0.691	0.7976	0.6761	0.3755	0.5268	0.2892		Monocultures (M5-M7) and PBS	0.4545	0.4425	0.4549	0.4387	0.4296	0.4273	0.6344	0.5905	0.5693	0.4221	0.2173	0.2379		Monocultures (M5-M7) and PBS	0.4002	0.3721	0.3909	0.4332	0.4411	0.4103	0.5269	0.5084	0.5002	0.2588	0.2351	0.3362
	M1			M2			M3			M11					M1			M2			M3			M11					M1			M2			M3			M11
	Well 1	Well 2	Well 3	Well 1	Well 2	Well 3	Well 1	Well 2	Well 3	Well 1	Well 2	Well 3			Well 1	Well 2	Well 3	Well 1	Well 2	Well 3	Well 1	Well 2	Well 3	Well 1	Well 2	Well 3			Well 1	Well 2	Well 3	Well 1	Well 2	Well 3	Well 1	Well 2	Well 3	Well 1	Well 2	Well 3
UAE2	0.9849	0.9174	0.9969	1.0807	1.439	1.0995	1.219	1.1834	1.2355	1.3702	1.3611	1.295		UAE2	1.0082	0.9222	0.9653	1.3271	1.0337	0.9992	1.0338	1.0852	1.0984	1.3041	1.3187	1.3088		UAE2	1.0748	1.1024	0.9984	1.4876	1.5034	1.5002	1.0435	1.2268	1.1967	1.4619	1.391	1.4023
UAE4	0.9007	0.8605	0.8262	0.9465	0.897	0.8914	0.8025	0.867	0.7797	0.838	0.8574	0.7891		UAE4	0.8574	0.8711	0.8558	0.9218	0.8806	0.9021	0.8348	0.841	0.8021	0.8174	0.8236	0.8569		UAE4	0.9082	0.9146	0.8288	0.8915	0.9702	0.9071	0.8438	0.8599	0.8622	0.8742	0.8911	0.8762
UAE5	0.9837	0.9624	0.8949	1.3725	1.145	1.4571	1.2334	1.1916	1.1829	1.3399	1.3008	1.2826		UAE5	0.9971	0.9878	1.082	1.2808	1.3642	1.4436	1.177	1.2303	1.2215	1.1926	1.3743	1.2901		UAE5	1.0072	1.0644	0.9694	1.147	1.459	1.3052	1.1586	1.236	1.1754	1.3566	1.3422	1.3907
UAE10	0.9968	1.0902	1.0539	1.2392	1.2082	1.2818	1.1976	1.008	1.055	1.1756	1.103	1.2092		UAE10	1.1113	0.7882	1.0523	1.1828	1.2063	1.0834	1.1451	1.0227	1.1649	1.0384	1.3175	1.0265		UAE10	1.0345	1.0618	1.1605	1.1809	1.1833	1.2177	1.2272	1.2514	1.0554	1.1553	1.2412	1.1087
PBS										0.2477	0.2349	0.2738		PBS										0.2304	0.2111	0.2498		PBS										0.3149	0.3506	0.3824
Monocultures (M1-M3 and M11)	1.0443	1.0609	0.8736	1.3992	1.3865	1.4901	1.0927	1.1949	1.175	1.061	1.0281	1.0359		Monocultures (M1-M3 and M11)	0.9835	1.019	0.9888	1.4403	1.0703	1.3541	1.194	0.9992	1.1991	1.0173	0.9801	1.0419		Monocultures (M1-M3 and M11)	1.0653	1.1136	0.9854	1.3513	1.0357	1.3504	1.2229	1.1067	1.1795	1.0645	1.0817	1.0253
Monocultures (UAE2, 4, 5, 10)	1.1553	1.2228	1.2616	0.8925	0.9085	0.8389	1.2097	1.3143	1.3512	1.2396	1.244	1.2843		Monocultures (UAE2, 4, 5, 10)	0.9969	1.2026	1.1818	0.8968	0.8888	0.8487	1.028	1.2213	1.2342	0.8792	0.9915	0.9031		Monocultures (UAE2, 4, 5, 10)	1.1975	1.0923	1.237	0.8658	0.8654	0.9689	1.3081	1.2793	1.2237	1.2262	1.2119	1.3095
	UAE2			UAE4			UAE5			PBS					UAE2			UAE4			UAE5			PBS					UAE2			UAE4			UAE5			PBS
	Well 1	Well 2	Well 3	Well 1	Well 2	Well 3	Well 1	Well 2	Well 3	Well 1	Well 2	Well 3			Well 1	Well 2	Well 3	Well 1	Well 2	Well 3	Well 1	Well 2	Well 3	Well 1	Well 2	Well 3			Well 1	Well 2	Well 3	Well 1	Well 2	Well 3	Well 1	Well 2	Well 3	Well 1	Well 2	Well 3
UAE4	0.9788	1.0511	1.066											UAE4	1.1807	1.0606	1.0799											UAE4	0.8863	1.0047	0.9915
UAE5	1.4862	1.1333	1.3014	1.0677	0.9735	0.9811								UAE5	1.4507	1.2794	1.3065	1.156	1.1767	1.1769								UAE5	1.529	1.3916	1.3087	0.9125	0.9328	0.9712
Monocultures (UAE2,4,5) and PBS	1.3388	0.9856	1.3753	1.0036	0.9934	1.0093	1.4197	1.3514	1.2402	0.2297	0.2493	0.2466		Monocultures (UAE2,4,5) and PBS	1.2437	1.2682	1.3261	1.1355	1.1338	1.2189	0.6652	0.9091	1.3065	0.3089	0.4188	0.2828		Monocultures (UAE2,4,5) and PBS	1.4073	1.4057	1.3738	0.9519	1.0147	1.0456	1.388	1.347	1.4717	0.2035	0.2122	0.2213
Trial 1														Trial 2														Trial 3
Day 4														Day 4														Day 4
	M1			M2			M3			M11					M1			M2			M3			M11					M1			M2			M3			M11
	Well 1	Well 2	Well 3	Well 1	Well 2	Well 3	Well 1	Well 2	Well 3	Well 1	Well 2	Well 3			Well 1	Well 2	Well 3	Well 1	Well 2	Well 3	Well 1	Well 2	Well 3	Well 1	Well 2	Well 3			Well 1	Well 2	Well 3	Well 1	Well 2	Well 3	Well 1	Well 2	Well 3	Well 1	Well 2	Well 3
UAE2	0.9875	1.0366	0.9437	1.3503	1.3403	1.2565	1.144	1.2043	1.2675	1.2611	1.2324	1.3163		UAE2	1.0238	1.0452	1.0903	1.2168	0.9822	1.0182	1.1387	0.9229	0.9901	1.3375	1.2456	1.3615		UAE2	1.402	1.5088	1.5539	1.2285	1.2046	1.2527	1.1843	1.1262	1.0784	1.2919	1.3218	1.3537
UAE4	0.8923	0.9774	0.9717	0.9107	0.8991	0.9161	0.8703	0.9471	0.8531	0.8	0.8846	0.8506		UAE4	0.853	0.7855	0.9664	0.9845	0.938	0.8927	0.8489	0.8041	0.7747	0.811	0.8684	0.8355		UAE4	0.7724	0.9185	0.8934	0.845	0.8897	0.8847	0.8197	0.7602	0.7786	0.8618	0.8007	0.7643
UAE5	0.9871	0.9982	0.619	1.3261	1.4439	1.2235	1.1939	1.3009	1.2776	1.2845	1.2687	1.2845		UAE5	1.0621	0.959	1.0569	0.9585	1.1175	1.1652	0.8083	1.2446	1.2238	1.2101	1.217	1.2203		UAE5	1.544	1.3263	1.5139	1.1487	1.1681	1.0936	1.2351	1.2247	1.2304	1.2059	1.2266	1.2596
UAE6	1.2642	1.4062	1.4678	1.0854	1.429	1.2001	1.2981	1.1204	1.2265	1.156	1.1049	1.1151		UAE6	1.2713	1.0295	1.0741	0.4088	0.4296	0.4569	1.1885	1.1818	1.2095	1.1119	1.1127	1.0653		UAE6	1.0471	1.3408	1.1214	0.8637	0.6758	0.8693	1.2595	1.2466	1.2504	1.1514	1.1369	1.1307
UAE7	1.3378	1.3139	1.1228	1.3097	1.3078	1.3566	1.1217	1.2565	1.2655	1.0988	1.1647	1.1441		UAE7	0.9959	1.1257	1.2046	0.7786	0.9681	0.6449	0.9834	1.1833	1.1675	1.1421	1.1154	1.0375		UAE7	1.1829	1.3591	1.2239	1.0863	1.0586	0.9691	1.2402	1.2872	1.2405	1.0703	1.0242	1.1457
UAE10	1.1829	1.1488	1.166	0.9475	1.1407	1.2072	1.3566	1.3607	1.3564	1.2017	1.0767	1.1659		UAE10	0.9843	0.9356	0.9993	1.4103	1.2503	1.3368	1.2742	1.2553	1.2472	1.1921	1.162	1.0215		UAE10	0.9977	1.362	1.1741	1.1804	1.1316	1.1498	1.1051	1.2464	1.2563	1.0915	1.2106	1.0348
PBS	0.2289	0.2033	0.1975											PBS	0.1652	0.1726	0.1674											PBS	0.2094	0.2253	0.2453
	M1			M2			M3			M11					M1			M2			M3			M11					M1			M2			M3			M11
	Well 1	Well 2	Well 3	Well 1	Well 2	Well 3	Well 1	Well 2	Well 3	Well 1	Well 2	Well 3			Well 1	Well 2	Well 3	Well 1	Well 2	Well 3	Well 1	Well 2	Well 3	Well 1	Well 2	Well 3			Well 1	Well 2	Well 3	Well 1	Well 2	Well 3	Well 1	Well 2	Well 3	Well 1	Well 2	Well 3
M2	0.9952	1.2453	1.1839											M2	0.8593	1.2201	1.1619											M2	1.0848	1.2505	1.2639
M3	1.1494	1.297	1.174	1.4128	1.3353	1.2977								M3	1.0984	1.2399	1.2105	1.182	1.294	1.4663								M3	1.2517	1.283	1.2467	1.3171	1.4702	1.4351
M11	1.0635	0.9311	1.1668	1.1985	1.2596	1.2692	1.3096	1.2474	1.0209					M11	0.9562	0.8935	0.9207	1.1251	1.2251	1.0946	1.1511	1.1737	1.2214					M11	1.0342	0.9235	1.1174	1.2052	1.1395	1.3344	1.1014	1.2746	1.1761
Monocultures (M1-3, M11)	1.0179	0.8644	0.7422	1.074	1.1304	1.1951	1.3228	1.0502	1.2954	1.012	1.0299	1.092		Monocultures (M1-3, M11)	0.6989	0.8163	0.7835	1.1376	1.1215	1.4343	1.1949	1.3123	1.137	0.9784	0.9817	1.0314		Monocultures (M1-3, M11)	1.0205	0.9866	1.15	1.2362	1.1421	1.1873	1.0961	1.1911	1.048	0.9471	0.971	1.0381
PBS	0.3279	0.322	0.3254											PBS	0.2202	0.2088	0.1926											PBS	0.2419	0.2382	0.2589
	M1			M2			M3			M11					M1			M2			M3			M11					M1			M2			M3			M11
	Well 1	Well 2	Well 3	Well 1	Well 2	Well 3	Well 1	Well 2	Well 3	Well 1	Well 2	Well 3			Well 1	Well 2	Well 3	Well 1	Well 2	Well 3	Well 1	Well 2	Well 3	Well 1	Well 2	Well 3			Well 1	Well 2	Well 3	Well 1	Well 2	Well 3	Well 1	Well 2	Well 3	Well 1	Well 2	Well 3
M5	1.251	1.2748	1.3462	0.6489	0.5389	0.8063	1.2499	1.2697	1.2594	1.2012	1.2305	1.1874		M5	0.9723	1.3373	0.9632	0.4536	0.4434	0.4745	1.1716	1.2676	1.2882	1.193	1.325	1.2178		M5	1.4013	1.2619	1.1039	0.4835	0.4387	0.4652	1.2338	1.1316	1.1546	1.1467	1.0354	1.1179
M6	1.3622	0.7828	1.1197	1.2007	1.3829	1.2406	1.3171	1.3081	1.3207	1.0619	1.1092	1.0405		M6	0.9892	1.0112	0.895	0.4345	0.4306	0.4518	1.2922	1.2805	1.3206	1.2366	1.2025	1.1998		M6	0.9699	1.0257	0.8588	0.4458	0.4392	0.4815	1.2335	1.2626	1.2338	1.0471	1.1061	0.9846
M7	0.9197	1.3233	1.3032	1.1242	1.1671	1.1883	1.2822	1.3159	1.3069	1.0822	1.058	1.0736		M7	0.9286	1.154	0.9913	0.8503	0.8497	0.8537	1.3728	1.1843	1.2921	1.3656	1.222	1.2772		M7	0.7713	1.2317	1.0699	0.8447	0.8253	0.83	1.2268	1.172	1.192	1.0331	1.0553	1.0172
Monocultures (M1-3, M11 )	1.1046	1.0129	1.1076	1.5624	1.6949	1.5598	1.4522	1.4397	1.3952	1.271	1.4058	1.2605		Monocultures (M1-3, M11 )	1.0528	1.0066	1.1806	1.3678	1.4408	1.3466	1.3482	1.3808	1.2932	1.0469	1.0408	1.079		Monocultures (M1-3, M11 )	0.8722	0.9332	0.7927	1.2438	1.2848	1.1463	1.2244	1.055	1.2014	1.0286	1.0033	1.0739
Monocultures (M5-M7) and PBS	0.8674	0.3697	0.7978	0.6934	0.8837	0.5579	0.688	0.7952	0.6696	0.4303	0.3052	0.2527		Monocultures (M5-M7) and PBS	0.473	0.4477	0.4704	0.4443	0.4273	0.4255	0.6378	0.6152	0.5882	0.4649	0.2234	0.2474		Monocultures (M5-M7) and PBS	0.4078	0.3888	0.3955	0.4016	0.4216	0.4126	0.5531	0.5262	0.5219	0.2571	0.2242	0.344
	M1			M2			M3			M11					M1			M2			M3			M11					M1			M2			M3			M11
	Well 1	Well 2	Well 3	Well 1	Well 2	Well 3	Well 1	Well 2	Well 3	Well 1	Well 2	Well 3			Well 1	Well 2	Well 3	Well 1	Well 2	Well 3	Well 1	Well 2	Well 3	Well 1	Well 2	Well 3			Well 1	Well 2	Well 3	Well 1	Well 2	Well 3	Well 1	Well 2	Well 3	Well 1	Well 2	Well 3
UAE2	0.9847	0.7945	1.0981	1.2097	1.3049	1.229	1.1582	1.1356	1.1851	1.2966	1.2876	1.2336		UAE2	1.0212	0.907	0.9862	1.2885	1.2083	1.1597	0.9999	1.0169	1.0539	1.2801	1.2359	1.2076		UAE2	0.8875	1.2535	1.0563	1.3782	1.3029	1.2812	1.0505	1.1779	1.0627	1.4122	1.3113	1.3797
UAE4	0.8599	0.8348	0.8129	0.9689	0.908	0.9066	0.8079	0.8533	0.7969	0.8366	0.8558	0.7663		UAE4	0.8606	0.8565	0.8314	0.9183	0.9001	0.9144	0.8527	0.8522	0.8148	0.8443	0.8313	0.8404		UAE4	0.8229	0.8945	0.8238	0.9259	0.9877	0.9209	0.8447	0.8529	0.8639	0.8746	0.8793	0.8287
UAE5	1.1935	1.3174	1.2902	1.2143	1.1305	1.233	1.2354	1.1808	1.1716	1.2313	1.2181	1.2413		UAE5	1.0814	0.8284	1.2528	1.3	1.2408	1.2608	1.1995	1.2679	1.2289	1.0868	1.2756	1.2567		UAE5	1.1133	1.239	0.9031	1.2587	1.2819	1.2135	1.1751	1.2199	1.1669	1.2648	1.2135	1.2795
UAE10	1.3763	1.1258	0.9015	1.2893	1.3102	1.2364	1.218	1.0548	1.0824	1.1966	1.1428	1.3312		UAE10	1.2874	1.0086	0.9679	1.0849	1.277	1.0538	1.1472	1.0449	1.1627	1.0619	1.2928	1.0328		UAE10	1.0574	0.9711	1.3761	1.3748	1.297	1.2573	1.238	1.249	1.1307	1.1207	1.2642	1.149
PBS										0.2525	0.2506	0.2776		PBS										0.2365	0.2239	0.2548		PBS										0.3364	0.3561	0.3731
Monocultures (M1-M3 and M11)	1.2312	0.9993	0.7492	1.3089	1.2749	1.2734	1.1146	1.2019	1.1804	1.065	1.0481	1.0744		Monocultures (M1-M3 and M11)	0.8492	1.0913	0.9237	1.2537	1.1521	1.2643	1.1839	1.0075	1.2274	1.0214	0.9993	1.0625		Monocultures (M1-M3 and M11)	0.8931	1.0769	1.0127	1.2769	1.1383	1.3402	1.2443	1.1288	1.2043	1.0721	1.0869	1.05
Monocultures (UAE2, 4, 5, 10)	1.1852	1.2126	1.1682	0.8391	0.8747	0.8118	1.0969	1.1298	1.2197	1.1131	1.0838	1.2408		Monocultures (UAE2, 4, 5, 10)	1.1218	1.1915	1.1271	0.891	0.8817	0.8506	1.1619	1.1957	1.1389	1.0387	0.9998	0.9052		Monocultures (UAE2, 4, 5, 10)	1.1388	1.1662	1.1865	0.8015	0.8242	0.9026	1.1555	1.1833	1.189	1.2411	1.2231	1.2066
	UAE2			UAE4			UAE5			PBS					UAE2			UAE4			UAE5			PBS					UAE2			UAE4			UAE5			PBS
	Well 1	Well 2	Well 3	Well 1	Well 2	Well 3	Well 1	Well 2	Well 3	Well 1	Well 2	Well 3			Well 1	Well 2	Well 3	Well 1	Well 2	Well 3	Well 1	Well 2	Well 3	Well 1	Well 2	Well 3			Well 1	Well 2	Well 3	Well 1	Well 2	Well 3	Well 1	Well 2	Well 3	Well 1	Well 2	Well 3
UAE4	0.8505	0.983	1.0093											UAE4	0.9169	0.9263	0.9467											UAE4	0.737	0.961	0.9485
UAE5	1.3174	1.2667	1.2312	1.0326	0.9667	0.9664								UAE5	1.2635	1.2863	1.2318	0.9684	0.9405	0.9353								UAE5	1.2798	1.2289	1.3709	0.9264	0.9544	0.9739
Monocultures (UAE2,4,5) and PBS	1.28	1.1316	1.3215	0.9259	0.9051	0.9348	1.2015	1.3118	1.3831	0.2281	0.2494	0.2392		Monocultures (UAE2,4,5) and PBS	1.1557	1.2319	1.2666	0.8685	0.8837	0.8676	1.4178	1.2418	1.3364	0.2805	0.3904	0.2416		Monocultures (UAE2,4,5) and PBS	1.2322	1.3627	1.1881	0.8854	0.9322	0.9787	1.2348	1.2825	1.242	0.1503	0.1324	0.1379
